# Supplementary material for: The epidemiology and evolutionary dynamics of massive dengue outbreak in China, 2019
Source: Front Microbiol. 2023 Apr 17;14:1156176. doi: 10.3389/fmicb.2023.1156176 (PMC10149964; doi:10.3389/fmicb.2023.1156176)
Supplement: Supplementary Appendix 1 — Dengue cases downloaded from China Notifiable Disease Surveillance System. [file Data_Sheet_1.ZIP]

Archive with 12 entries (11 files):
- Supp/
- Supp/Appendix 10_DENV2_ML.pdf
- Supp/Appendix 11_DENV3_ML.pdf
- Supp/Appendix 1_case.xlsx
- Supp/Appendix 2_China_2019.xlsx
- Supp/Appendix 3_reference.xlsx
- Supp/Appendix 4_script.txt
- Supp/Appendix 5_DENV1_ML.pdf
- Supp/Appendix 6_R1.xlsx
- Supp/Appendix 7_clade1.tif
- Supp/Appendix 8_positive selection.xlsx
- Supp/Appendix 9_clade4.tif
