# Supplementary material for: The epidemiology and evolutionary dynamics of massive dengue outbreak in China, 2019
Source: Front Microbiol. 2023 Apr 17;14:1156176. doi: 10.3389/fmicb.2023.1156176 (PMC10149964; doi:10.3389/fmicb.2023.1156176)
Supplement: Supplementary Appendix 1 — Dengue cases downloaded from China Notifiable Disease Surveillance System. [file Data_Sheet_1.ZIP › Supp/Appendix 1_case.xlsx]

## Sheet: case
ID	Onset_date	Reporting_region	Origin
'144890963	2019-01-01	50010300	Cambodia
'144901041	2019-01-01	44010400	Malaysia
'145006160	2019-01-01	33078200	Srilank
'150285441	2019-05-07	12010400	Abroad
'144927381	2019-01-01	35050300	Thailand
'144960305	2019-01-01	13010800	India
'145099758	2019-01-02	35080200	Cambodia
'145070422	2019-01-02	44190100	Cambodia
'145210130	2019-01-02	45052100	Cambodia
'145209926	2019-01-02	53230100	Cambodia
'144843679	2019-01-02	44030500	Srilank
'150799786	2019-06-01	12010400	Abroad
'145078140	2019-01-03	35020300	Cambodia
'145110355	2019-01-03	35052400	Cambodia
'145062306	2019-01-03	33062100	Vietnam
'145194181	2019-01-04	44080300	Cambodia
'144983177	2019-01-04	33012700	Malaysia
'145226369	2019-01-04	50011200	Malaysia
'145204671	2019-01-04	44010600	Vietnam
'145030356	2019-01-05	35020300	Philippines
'145379334	2019-01-05	35050200	Cambodia
'145013740	2019-01-05	43102600	Cambodia
'145269467	2019-01-05	43138200	Cambodia
'145132604	2019-01-05	53011100	Cambodia
'145401475	2019-01-05	44190100	Malaysia
'145114407	2019-01-05	46010800	Thailand
'151107303	2019-06-10	31010100	Abroad
'145360555	2019-01-06	44030700	Indonesia
'145059164	2019-01-07	33078300	Cambodia
'145278005	2019-01-07	35080200	Cambodia
'145137296	2019-01-07	43070300	Cambodia
'152857248	2019-06-28	61011200	Abroad
'145215295	2019-01-07	53011200	Cambodia
'145064134	2019-01-08	33030200	Brazil
'145419265	2019-01-08	35018200	Cambodia
'152549796	2019-07-04	51082400	Abroad
'153687815	2019-08-18	51018000	Abroad
'145390755	2019-01-09	41050600	Cambodia
'145109416	2019-01-09	13010400	India
'145343100	2019-01-10	35052400	Cambodia
'145457891	2019-01-10	35090200	Cambodia
'145375328	2019-01-10	46010500	Cambodia
'154097317	2019-08-28	12010400	Abroad
'145367669	2019-01-10	44011300	Myanmar
'154367423	2019-09-08	12010400	Abroad
'145605032	2019-01-11	35010200	Cambodia
'145410925	2019-01-11	43070300	Cambodia
'145624307	2019-01-11	45030200	Cambodia
'145365640	2019-01-11	44018400	Vietnam
'145388672	2019-01-11	53011100	Vietnam
'145385439	2019-01-12	35010200	Cambodia
'145498784	2019-01-12	45050200	Cambodia
'145566374	2019-01-12	33018300	Vietnam
'145741012	2019-01-12	44010300	Vietnam
'145723980	2019-01-13	50010600	Angola
'154369287	2019-09-13	51168100	Abroad
'145353901	2019-01-14	35018200	Cambodia
'145698858	2019-01-14	33028100	Indonesia
'145389642	2019-01-14	53011100	Vietnam
'154793693	2019-09-24	12010400	Abroad
'145394174	2019-01-15	33038200	Cambodia
'145823362	2019-01-15	35050300	Cambodia
'145680660	2019-01-15	35052400	Cambodia
'145611827	2019-01-15	53011100	Cambodia
'145779360	2019-01-15	53280100	Myanmar
'156382387	2019-11-17	12010400	Abroad
'145623131	2019-01-15	33010200	Thailand
'145732243	2019-01-15	44190100	Vietnam
'145410516	2019-01-15	33100200	Yunnan
'154452983	2019-09-15	53310200
'145775708	2019-01-16	33048300	Cambodia
'145591669	2019-01-16	36040300	Cambodia
'145619515	2019-01-16	44040200	Cambodia
'145795031	2019-01-16	44090200	Cambodia
'145689692	2019-01-16	44170200	Cambodia
'145798000	2019-01-17	50010600	Cambodia
'145840488	2019-01-17	44190100	Vietnam
'158349751	2019-12-25	51162200	Abroad
'157330393	2019-12-06	32010400	Afria
'145909395	2019-01-18	53011100	Cambodia
'145736226	2019-01-19	33018300	Australia
'150706232	2019-05-31	11010500	Angola
'145778009	2019-01-19	35042700	Cambodia
'145926859	2019-01-19	44031100	Cambodia
'145789595	2019-01-19	53011100	Cambodia
'152665358	2019-07-17	32011500	Bangladesh
'145911992	2019-01-20	33108200	Cambodia
'145661607	2019-01-20	35018200	Cambodia
'145661663	2019-01-20	35018200	Cambodia
'145859715	2019-01-20	35042700	Cambodia
'145790366	2019-01-20	41010300	Cambodia
'145898768	2019-01-20	44030600	Cambodia
'146047268	2019-01-20	44520200	Cambodia
'145895734	2019-01-20	35020300	Cambodia
'145740982	2019-01-20	35010200	Myanmar
'145681887	2019-01-20	44010400	Thailand
'145741332	2019-01-21	53011100	Congo
'152907461	2019-07-25	37010300	Bangladesh
'145739705	2019-01-21	35090200	Cambodia
'146077217	2019-01-21	43050300	Cambodia
'145930925	2019-01-21	44088200	Cambodia
'146105724	2019-01-21	50023100	Cambodia
'153646989	2019-08-11	51010400	Bangladesh
'145907628	2019-01-21	44030700	Indonesia
'153621351	2019-08-11	51010700	Bangladesh
'146040241	2019-01-21	33032700	Vietnam
'146050954	2019-01-22	35050200	Cambodia
'145936851	2019-01-22	44031100	Cambodia
'145896684	2019-01-22	53011100	Cambodia
'146021092	2019-01-22	42050200	Srilank
'145748255	2019-01-22	44190100	Indonesia
'145836143	2019-01-22	33090300	Vietnam
'146196019	2019-01-23	41010300	Malaysia
'145838143	2019-01-23	53011100	Thailand
'145908990	2019-01-24	35010200	Cambodia
'145874705	2019-01-24	44080300	Indonesia
'145966489	2019-01-24	46010500	Indonesia
'146171858	2019-01-25	35058200	Philippines
'153646848	2019-08-12	51010400	Bangladesh
'146164259	2019-01-25	35050200	Cambodia
'146042006	2019-01-25	44011300	Cambodia
'146123028	2019-01-25	44060600	Cambodia
'145958844	2019-01-25	46010700	Cambodia
'146204573	2019-01-25	53011100	Cambodia
'153645146	2019-08-13	31011600	Bangladesh
'153794291	2019-08-15	32060200	Bangladesh
'146187550	2019-01-25	44182300	Thailand
'146289139	2019-01-25	53010200	Vietnam
'146288628	2019-01-25	53010200	Vietnam
'153621315	2019-08-15	51010700	Bangladesh
'154514206	2019-09-09	32060200	Bangladesh
'146127512	2019-01-26	33032400	Cambodia
'146146788	2019-01-26	35020300	Cambodia
'145975366	2019-01-26	53011100	Cambodia
'146190691	2019-01-26	33078200	Thailand
'146190675	2019-01-26	33078200	Thailand
'146284623	2019-01-26	44010500	Thailand
'146235614	2019-01-26	44190100	Vietnam
'153250104	2019-07-30	31011200	Brazil
'146208887	2019-01-27	35021100	Cambodia
'146069366	2019-01-27	35010200	Cambodia
'146235980	2019-01-27	42110200	Cambodia
'146020935	2019-01-27	44080300	Cambodia
'146610654	2019-01-27	41133000	Malaysia
'146190690	2019-01-27	33078200	Thailand
'145048841	2019-01-06	52010300	Cambodia
'146157656	2019-01-28	35058200	Cambodia
'146157314	2019-01-28	44190100	Cambodia
'146186877	2019-01-28	53260100	Cambodia
'146012103	2019-01-28	44031100	Malaysia
'146571107	2019-01-29	41010300	Cambodia
'146232283	2019-01-29	44040200	Cambodia
'145106392	2019-01-07	51010400	Cambodia
'146310677	2019-01-29	35018100	Indonesia
'146169463	2019-01-29	43038100	Vietnam
'145478629	2019-01-09	32011500	Cambodia
'145592661	2019-01-10	51010500	Cambodia
'146334432	2019-01-30	33030200	Philippines
'146202744	2019-01-30	41010300	Cambodia
'146470957	2019-01-30	43012100	Cambodia
'146308454	2019-01-30	44098300	Cambodia
'146242598	2019-01-30	44172300	Cambodia
'146281161	2019-01-30	41010300	Indonesia
'145193553	2019-01-11	32050700	Cambodia
'146281368	2019-01-31	35058200	Indonesia
'145757970	2019-01-15	32118100	Cambodia
'146323915	2019-02-01	43112100	Cambodia
'146399676	2019-02-01	45050200	Cambodia
'145979644	2019-01-18	51130400	Cambodia
'146071058	2019-01-18	52030300	Cambodia
'146257362	2019-02-02	53080200	Cambodia
'146262346	2019-02-02	53011100	Cambodia
'146399586	2019-02-02	45050200	Vietnam
'154921286	2019-10-01	53310200
'146344985	2019-02-04	44060400	Vietnam
'146558119	2019-02-04	44060600	Vietnam
'146521064	2019-02-05	50011200	Cambodia
'146427175	2019-02-06	44172300	Cambodia
'146729453	2019-02-07	33032700	Cambodia
'146466380	2019-02-08	33010800	Philippines
'146396707	2019-02-08	41010300	Cambodia
'147325910	2019-02-08	44080300	Cambodia
'146015253	2019-01-19	32010600	Cambodia
'146729455	2019-02-09	33032700	Cambodia
'146725517	2019-02-10	41030600	Thailand
'146742999	2019-02-10	44200100	Thailand
'146636503	2019-02-10	41010300	Indonesia
'146557933	2019-02-10	13010400	Vietnam
'145863558	2019-01-19	31010100	Cambodia
'146558204	2019-02-11	41081100	Cambodia
'146596863	2019-02-11	44010600	Indonesia
'145936827	2019-01-21	31011200	Cambodia
'146646700	2019-02-12	43072300	Indonesia
'146764553	2019-02-12	44060400	Indonesia
'146764523	2019-02-12	44060400	Indonesia
'146789127	2019-02-13	42011200	Cambodia
'146682015	2019-02-13	44051400	Cambodia
'146738902	2019-02-13	33078200	Srilank
'146743304	2019-02-13	44040200	Srilank
'146257411	2019-01-21	51152100	Cambodia
'146555951	2019-02-13	33032700	Vietnam
'146816099	2019-02-14	33010800	Cambodia
'146705898	2019-02-14	33032700	Cambodia
'146745845	2019-02-14	53011100	Cambodia
'147399878	2019-02-14	53011100	Myanmar
'146105696	2019-01-25	34011100	Cambodia
'146673646	2019-02-14	41010300	India
'146286214	2019-01-29	52030300	Cambodia
'146834149	2019-02-15	35050200	Cambodia
'146868684	2019-02-15	44011300	Cambodia
'146891540	2019-02-15	33010800	Cambodia/Thailand
'146849252	2019-02-15	44030700	Malaysia
'146668331	2019-02-15	42011200	Srilank
'146853154	2019-02-15	33010400	Indonesia
'146262719	2019-02-02	34080200	Cambodia
'146849510	2019-02-17	53011100	Cambodia
'147020054	2019-02-17	33010200	Malaysia
'154046266	2019-02-17	44030700	Thailand
'146834520	2019-02-18	35050200	Cambodia
'147047580	2019-02-20	35021100	Cambodia
'146876804	2019-02-20	33078200	Thailand
'147246777	2019-02-22	33108200	Cambodia
'146386371	2019-02-02	51080200	Cambodia
'147148629	2019-02-22	33010400	Thailand
'147153448	2019-02-22	33019800	Thailand
'147044038	2019-02-23	35052400	Cambodia
'147816082	2019-02-26	44190100	Malaysia
'147062358	2019-02-27	35010200	Cambodia
'147195871	2019-02-27	44010400	Cambodia
'147168397	2019-02-28	45050200	Cambodia
'147391057	2019-03-01	21010200	Cambodia
'147158670	2019-03-01	53011100	Cambodia
'147184807	2019-03-01	44030400	Thailand
'147342046	2019-03-02	33040200	Philippines
'147174162	2019-03-02	44031100	Cambodia
'146612669	2019-02-11	11010500	Cambodia
'147305502	2019-03-02	35058300	Vietnam
'147305418	2019-03-02	35058300	Vietnam
'147337149	2019-03-03	44190100	Malaysia
'147278801	2019-03-04	21010200	Cambodia
'147453471	2019-03-05	13010800	Congo
'147319041	2019-03-05	41010300	Thailand
'147379681	2019-03-05	44011300	Thailand
'146612830	2019-02-12	11010500	Cambodia
'147815556	2019-03-10	44011100	Ethiopia
'147578533	2019-03-10	33010200	Cambodia
'147484219	2019-03-07	31011500	Cambodia
'147702996	2019-03-11	44010400	Philippines
'147669385	2019-03-11	44011400	Cambodia
'147767931	2019-03-11	51050200	Cambodia
'147755128	2019-03-13	44010400	Philippines
'147815107	2019-03-13	44010400	Malaysia
'147728581	2019-03-17	51150200	Cambodia
'148037613	2019-03-15	14010700	Philippines
'147766063	2019-03-15	35058200	Philippines
'148725322	2019-03-15	35090200	Malaysia
'147904065	2019-03-16	44190100	Cambodia
'148161637	2019-03-25	32100300	Cambodia
'147708040	2019-03-17	43072300	Myanmar
'147956361	2019-03-19	53011100	Afria
'148058939	2019-03-19	44010400	Cambodia
'147954022	2019-03-19	53011100	Cambodia
'148161775	2019-03-25	32100300	Cambodia
'148271307	2019-03-20	44030700	Cambodia
'147865202	2019-03-20	53011100	Cambodia
'148002819	2019-03-20	33078200	Indonesia
'148042869	2019-03-21	35058200	Indonesia
'148000162	2019-03-22	44010400	Tanzania
'148101727	2019-03-23	53010200	Laos
'148104160	2019-03-23	35018200	Indonesia
'148272469	2019-03-24	44010500	Cambodia
'148123802	2019-03-24	53011100	Cambodia
'148161894	2019-03-26	32100300	Cambodia
'148392696	2019-03-28	34011100	Cambodia
'148277309	2019-03-26	44018300	Fiji
'148731777	2019-04-01	51050200	Cambodia
'148175158	2019-03-27	35052400	Cambodia
'148177660	2019-03-27	33102300	Indonesia
'148793466	2019-04-05	34130200	Cambodia
'148336103	2019-03-28	44018300	Fiji
'148675242	2019-04-05	37020300	Cambodia
'148299706	2019-03-28	44060400	Cambodia
'148681342	2019-04-05	51010400	Cambodia
'148296183	2019-03-29	44200100	Cambodia
'148196140	2019-03-29	33108200	Indonesia
'148265836	2019-03-29	44010400	Indonesia
'148363390	2019-03-29	44190100	Vietnam
'148361757	2019-03-31	33068100	Cambodia
'148247443	2019-03-31	44190100	Cambodia
'148477681	2019-03-31	44030400	Malaysia
'148320086	2019-04-01	50010300	Philippines
'148383096	2019-04-01	41011000	Cambodia
'148853793	2019-04-09	32081200	Cambodia
'148424711	2019-04-01	44030700	Malaysia
'149241976	2019-04-01	53011100	Myanmar
'148501061	2019-04-01	50010600	Indonesia
'148592123	2019-04-02	33010200	Cambodia
'148440930	2019-04-02	33108200	Cambodia
'148573763	2019-04-02	44060400	Cambodia
'148509189	2019-04-03	44030700	Cambodia
'148714911	2019-04-03	44010600	Cambodia
'148500901	2019-04-03	43030200	Maldives
'148455430	2019-04-04	44520200	Cambodia
'148482897	2019-04-05	33108200	Cambodia
'148792104	2019-04-09	51010400	Cambodia
'148769809	2019-04-10	34052300	Cambodia
'149090792	2019-04-11	51101100	Cambodia
'148511315	2019-04-06	44040200	Thailand
'148440857	2019-04-07	33108200	Cambodia
'148441007	2019-04-07	33108200	Cambodia
'148715446	2019-04-07	41010300	Cambodia
'148626407	2019-04-07	44040300	Malaysia
'148576486	2019-04-07	44010400	Indonesia
'148800679	2019-04-08	35021100	Philippines
'148493073	2019-04-08	33108200	Cambodia
'148493059	2019-04-08	33108200	Cambodia
'148495482	2019-04-08	53011100	Cambodia
'148595743	2019-04-08	44010400	Cambodia
'148819442	2019-04-12	51100200	Cambodia
'148848721	2019-04-13	37030300	Cambodia
'148925479	2019-04-09	53010200	Cambodia
'148750934	2019-04-09	50010300	Myanmar
'148675259	2019-04-09	45010200	Vietnam
'148948884	2019-04-10	33108200	Cambodia
'149141248	2019-04-13	51070300	Cambodia
'148905556	2019-04-10	36011100	Cambodia
'148643681	2019-04-10	42028100	Cambodia
'148660645	2019-04-10	44098200	Cambodia
'148844788	2019-04-13	51080200	Cambodia
'148909894	2019-04-11	44060700	East Timor
'148603291	2019-04-11	13010400	Cambodia
'148642564	2019-04-11	33102300	Cambodia
'148867616	2019-04-11	33108200	Cambodia
'149089791	2019-04-14	51101100	Cambodia
'148744768	2019-04-11	44011300	Singapore
'148656137	2019-04-12	50011200	Cambodia
'149583691	2019-04-15	37068700	Cambodia
'149029006	2019-04-12	53092200	Cambodia
'148692683	2019-04-12	45020300	Malaysia
'148813653	2019-04-12	43010200	Malaysia
'148778283	2019-04-12	44060500	Indonesia
'149181503	2019-04-16	51010700	Cambodia
'149334749	2019-04-19	51202100	Cambodia
'148985154	2019-04-20	34010400	Cambodia
'149300418	2019-04-23	37098300	Cambodia
'149068760	2019-04-14	33088100	Cambodia
'149865776	2019-04-23	51011400	Cambodia
'148870941	2019-04-14	44010600	Indonesia
'148885564	2019-04-14	44030700	Indonesia
'149023613	2019-04-14	44010300	Indonesia
'149326724	2019-04-24	32070600	Cambodia
'148912123	2019-04-15	44030500	Cambodia
'148778715	2019-04-15	44190100	Cambodia
'148888080	2019-04-15	35018200	Cambodia
'148976974	2019-04-16	43030200	Cambodia
'149313940	2019-04-16	44070500	Cambodia
'148995861	2019-04-16	44080200	Cambodia
'149313005	2019-04-24	34110200	Cambodia
'148938279	2019-04-16	44031100	Thailand
'148940665	2019-04-16	44030700	Indonesia
'148809346	2019-04-16	44051100	Indonesia
'149067420	2019-04-17	33010900	Cambodia
'148987680	2019-04-17	42011200	Cambodia
'149712591	2019-04-17	43052100	Cambodia
'149007594	2019-04-17	44078300	Cambodia
'149294541	2019-04-18	50010300	Philippines
'149007219	2019-04-18	41010300	Cambodia
'148954790	2019-04-18	44190100	Cambodia
'149028981	2019-04-18	53092200	Cambodia
'149416909	2019-04-27	32060200	Cambodia
'148854921	2019-04-18	44011100	Mozambique
'149462176	2019-04-28	61040400	Cambodia
'149010485	2019-04-19	41010500	East Timor
'148938241	2019-04-19	21010200	Cambodia
'149161517	2019-04-19	50011800	Cambodia
'149690022	2019-04-29	34110200	Cambodia
'148964303	2019-04-19	53011100	Cambodia
'148928930	2019-04-19	50011200	Cambodia
'149164573	2019-04-19	33068100	Malaysia
'149743889	2019-05-02	37132300	Cambodia
'149569345	2019-05-03	31010700	Cambodia
'148981666	2019-04-20	35021100	Cambodia
'149704523	2019-04-20	50023500	Cambodia
'149129767	2019-04-20	53310200	Cambodia
'149045576	2019-04-20	50011200	Cambodia
'149046053	2019-04-20	50011200	Cambodia
'149118836	2019-04-20	46902300	Thailand
'149144318	2019-04-21	41030300	Cambodia
'149064140	2019-04-21	53282200	Cambodia
'149036798	2019-04-21	53011100	Cambodia
'148974055	2019-04-21	33018500	Vietnam
'149089547	2019-04-22	33108200	Cambodia
'149008447	2019-04-22	36010200	Cambodia
'149346722	2019-04-22	41010500	Cambodia
'149333891	2019-04-22	42011200	Cambodia
'149292319	2019-04-22	43030200	Cambodia
'149214698	2019-04-22	44011100	Cambodia
'149137078	2019-04-22	44190100	Cambodia
'149347669	2019-04-22	44520200	Cambodia
'149126098	2019-04-22	50010300	Cambodia
'149399379	2019-04-22	53011100	Cambodia
'149261390	2019-04-23	35012200	Brazil
'149158513	2019-04-23	13040200	Cambodia
'149158830	2019-04-23	13040200	Cambodia
'149208136	2019-04-23	36050200	Cambodia
'149640257	2019-05-03	51030200	Cambodia
'149131452	2019-04-23	43120200	Cambodia
'149114464	2019-04-23	44011100	Cambodia
'149330934	2019-04-23	44030600	Cambodia
'149400244	2019-04-23	44060500	Cambodia
'149171557	2019-04-23	44088100	Cambodia
'149756413	2019-05-03	52270100	Cambodia
'149118347	2019-04-23	53282200	Cambodia
'149319643	2019-04-24	13010800	Cambodia
'149819365	2019-05-06	51012100	Cambodia
'149360843	2019-04-24	33018300	Cambodia
'149767847	2019-04-24	33108200	Cambodia
'149731093	2019-05-09	31010700	Cambodia
'149311266	2019-04-24	35052400	Cambodia
'149304590	2019-04-24	36030200	Cambodia
'149381999	2019-04-24	44200100	Cambodia
'149801588	2019-04-24	53090200	Cambodia
'149364761	2019-04-24	44010400	Cambodia
'149315409	2019-04-25	35050200	Cambodia
'149151733	2019-04-25	43018100	Cambodia
'149277727	2019-04-25	43018100	Cambodia
'149258040	2019-04-25	44010400	Tanzania
'149451358	2019-04-26	44030400	East Timor
'149388090	2019-04-26	53011100	Congo
'149429265	2019-04-26	44532200	Cambodia
'149228422	2019-04-26	33102300	Indonesia/Malaysia
'149372356	2019-04-26	21010200	Vietnam
'149917805	2019-05-09	37081100	Cambodia
'149387157	2019-04-27	36110200	Cambodia
'149367839	2019-04-27	43018100	Cambodia
'149364694	2019-04-27	44010600	Cambodia
'149259877	2019-04-27	33018500	Tanzania
'149358509	2019-04-28	33108100	Cambodia
'149424076	2019-04-28	35068100	Cambodia
'149455176	2019-04-28	43012400	Cambodia
'149273977	2019-04-28	44030300	Cambodia
'149440538	2019-04-28	44532200	Cambodia
'149446283	2019-04-28	53310200	Cambodia
'149855515	2019-05-09	51112400	Cambodia
'149851725	2019-05-10	51110200	Cambodia
'149360534	2019-04-28	44010400	Vietnam
'150139965	2019-05-10	51112900	Cambodia
'150160525	2019-05-10	51200200	Cambodia
'149475156	2019-04-29	53011100	Cambodia
'149726848	2019-04-30	21010200	Cambodia
'149449083	2019-04-30	44030700	Cambodia
'149498440	2019-04-30	44200100	Cambodia
'149942084	2019-05-12	32030200	Cambodia
'149422286	2019-04-30	46010600	Singapore/Malaysia
'149460826	2019-04-30	46010600	Singapore/Malaysia
'149594990	2019-05-01	33108200	Cambodia
'149585756	2019-05-01	33112600	Cambodia
'149511201	2019-05-01	35020300	Cambodia
'149401728	2019-05-01	41010300	Cambodia
'149658424	2019-05-01	42011200	Cambodia
'149425444	2019-05-01	44011100	Cambodia
'149761753	2019-05-01	45080200	Cambodia
'149615578	2019-05-01	50011800	Cambodia
'149570258	2019-05-01	50010300	Cambodia
'150168387	2019-05-01	53011100	Cambodia
'149916021	2019-05-12	32100300	Cambodia
'149475854	2019-05-01	46902700	Singapore
'149465476	2019-05-01	33078300	Indonesia
'149726743	2019-05-02	21010200	Cambodia
'149916265	2019-05-12	32100300	Cambodia
'149778107	2019-05-02	42010600	Cambodia
'149875064	2019-05-02	44060400	Cambodia
'149652995	2019-05-02	53011100	Cambodia
'149929266	2019-05-12	32100300	Cambodia
'149676423	2019-05-03	44011300	Philippines
'149563162	2019-05-03	44030700	Philippines
'150012512	2019-05-12	34162100	Cambodia
'149551333	2019-05-03	33048200	Cambodia
'149694147	2019-05-03	36070200	Cambodia
'149662555	2019-05-03	43120200	Cambodia
'149498138	2019-05-03	46902600	Cambodia
'149736830	2019-05-03	50011800	Cambodia
'149929720	2019-05-13	32100300	Cambodia
'149846703	2019-05-13	31011600	Cambodia
'149519562	2019-05-03	53011100	Cambodia
'149733862	2019-05-03	35020300	Malaysia
'149657896	2019-05-03	45040300	Malaysia
'149845165	2019-05-14	37081100	Cambodia
'149959712	2019-05-14	51180200	Cambodia
'149596832	2019-05-04	33108200	Cambodia
'149536067	2019-05-04	41078100	Cambodia
'150632003	2019-05-04	43012400	Cambodia
'149719180	2019-05-04	43030400	Cambodia
'149855917	2019-05-04	44080200	Cambodia
'149808588	2019-05-04	44088300	Cambodia
'149674287	2019-05-04	44200100	Cambodia
'149560672	2019-05-04	53011100	Cambodia
'149837217	2019-05-04	53011100	Cambodia
'149755766	2019-05-04	53040200	Cambodia
'149744429	2019-05-04	41032700	Srilank
'149825907	2019-05-05	42011200	Cambodia
'149834400	2019-05-05	43130200	Cambodia
'150816974	2019-05-05	50010600	Cambodia
'149662361	2019-05-05	53038100	Cambodia
'149580873	2019-05-06	35010400	Cambodia
'149859687	2019-05-06	43012100	Cambodia
'149658897	2019-05-06	43018100	Cambodia
'149664553	2019-05-06	43052100	Cambodia
'149663192	2019-05-06	44010600	Cambodia
'149986708	2019-05-15	31011300	Cambodia
'149561882	2019-05-06	53011100	Cambodia
'149850157	2019-05-06	33010600	Indonesia
'149971926	2019-05-07	44010600	Cambodia
'149681303	2019-05-07	44011100	Cambodia
'149728598	2019-05-07	44030700	Cambodia
'149730753	2019-05-07	44080300	Cambodia
'149864186	2019-05-07	44060700	Cambodia
'149782908	2019-05-07	53011100	Cambodia
'149881646	2019-05-15	32129800	Cambodia
'150180224	2019-05-15	34132300	Cambodia
'149699435	2019-05-07	44011100	Malaysia
'149908114	2019-05-08	41050600	Cambodia
'149618507	2019-05-08	44030400	Cambodia
'149636274	2019-05-08	44031100	Cambodia
'149762515	2019-05-08	44098100	Cambodia
'149688162	2019-05-08	53011100	Cambodia
'149865666	2019-05-08	35020600	Cambodia
'149687786	2019-05-08	53011100	Laos
'149745222	2019-05-08	53080200	Malaysia
'149749709	2019-05-08	46010700	Thailand
'149850934	2019-05-08	33010600	Indonesia
'150179584	2019-05-16	32050700	Cambodia
'150032931	2019-05-16	51050200	Cambodia
'149648314	2019-05-09	36070200	Cambodia
'150472250	2019-05-16	51082400	Cambodia
'149831717	2019-05-09	41050600	Cambodia
'149757929	2019-05-09	44080200	Cambodia
'150001878	2019-05-09	44190100	Cambodia
'149899145	2019-05-09	50015400	Cambodia
'150589972	2019-05-17	51018000	Cambodia
'149696299	2019-05-09	44010400	Tanzania
'149747216	2019-05-10	33048200	Cambodia
'149944053	2019-05-10	43010200	Cambodia
'149707006	2019-05-10	44528100	Cambodia
'150384342	2019-05-17	51200200	Cambodia
'150271726	2019-05-18	51068100	Cambodia
'150286020	2019-05-18	51010400	Cambodia
'149927200	2019-05-10	53010200	Cambodia
'149760379	2019-05-10	53011100	Cambodia
'149729409	2019-05-10	53310200	Cambodia
'150086596	2019-05-10	41010300	Cote d'Ivoire
'149716271	2019-05-10	43010500	Thailand
'150001688	2019-05-10	44011300	Indonesia
'149760192	2019-05-11	33048200	Cambodia
'149897629	2019-05-11	35050300	Cambodia
'149875621	2019-05-11	36011100	Cambodia
'150460679	2019-05-11	41010300	Cambodia
'149744917	2019-05-11	43070200	Cambodia
'149755560	2019-05-11	43082200	Cambodia
'149757910	2019-05-11	44030300	Cambodia
'150054146	2019-05-11	44060500	Cambodia
'149872193	2019-05-11	41030300	Srilank
'150243679	2019-05-18	51110200	Cambodia
'149736089	2019-05-11	41010300	Tanzania
'149746631	2019-05-11	15292100	Singapore/Malaysia
'150035034	2019-05-11	44010500	Singapore/Malaysia
'150183010	2019-05-18	31011600	Cambodia
'150140334	2019-05-19	31010900	Cambodia
'150326479	2019-05-20	34011100	Cambodia
'151315062	2019-05-20	51132400	Cambodia
'150043169	2019-05-12	33032700	Cambodia
'150239826	2019-05-21	32040200	Cambodia
'150100571	2019-05-12	35050200	Cambodia
'150011782	2019-05-12	35010200	Cambodia
'150082830	2019-05-12	42011200	Cambodia
'150040098	2019-05-12	44030700	Cambodia
'149988361	2019-05-12	50023100	Cambodia
'150214728	2019-05-12	53011100	Cambodia
'150034876	2019-05-12	44010500	Singapore/Malaysia
'150030289	2019-05-13	21010200	Cambodia
'150132845	2019-05-21	31010900	Cambodia
'150079656	2019-05-13	35058200	Cambodia
'149846365	2019-05-13	43021100	Cambodia
'149893513	2019-05-13	44510200	Cambodia
'150039898	2019-05-13	44030700	Cambodia
'149901260	2019-05-13	44060400	Cambodia
'150029103	2019-05-13	44060400	Cambodia
'150020010	2019-05-13	44120200	Cambodia
'149893529	2019-05-13	50011300	Cambodia
'149982535	2019-05-13	50023300	Cambodia
'150319079	2019-05-21	51010400	Cambodia
'150265914	2019-05-13	44011100	Malaysia
'152107195	2019-05-13	44030700	Malaysia
'149947564	2019-05-13	41070300	Bangladesh
'150298012	2019-05-22	37172500	Cambodia
'150133342	2019-05-14	33010600	Cambodia
'149870009	2019-05-14	33010200	Cambodia
'149941975	2019-05-14	33038100	Cambodia
'150336907	2019-05-22	51010400	Cambodia
'150133289	2019-05-14	42011200	Cambodia
'150336571	2019-05-22	51010400	Cambodia
'150366376	2019-05-22	51200200	Cambodia
'150448040	2019-05-23	32040200	Cambodia
'150399668	2019-05-23	34182200	Cambodia
'149912620	2019-05-15	35018200	Cambodia
'150123092	2019-05-15	35010200	Cambodia
'150161092	2019-05-15	36011100	Cambodia
'150245440	2019-05-15	42090200	Cambodia
'150171675	2019-05-15	43010500	Cambodia
'150139557	2019-05-15	43060200	Cambodia
'150076447	2019-05-15	44011100	Cambodia
'150130779	2019-05-15	44030700	Cambodia
'149978966	2019-05-15	53010200	Cambodia
'150100094	2019-05-15	35050200	Thailand
'150457810	2019-05-23	51140200	Cambodia
'149958950	2019-05-15	33010800	Indonesia
'150431585	2019-05-23	51010400	Cambodia
'150141065	2019-05-16	35062200	Cambodia
'150009663	2019-05-16	43138100	Cambodia
'150018676	2019-05-16	44030500	Cambodia
'150137302	2019-05-16	46010500	Cambodia
'150624170	2019-05-24	12010400	Cambodia
'150327335	2019-05-24	34011100	Cambodia
'150018380	2019-05-16	53011100	Cambodia
'150167102	2019-05-16	53011100	Cambodia
'149966324	2019-05-16	53011100	Cambodia
'150164798	2019-05-16	53011100	Cambodia
'150226496	2019-05-16	53018100	Laos
'150617452	2019-05-16	44030700	Thailand
'150164465	2019-05-16	35018200	Singapore
'150269956	2019-05-16	53011100	Vietnam
'150279923	2019-05-16	44060400
'150290717	2019-05-17	33032700	Cambodia
'150026735	2019-05-17	43130200	Cambodia
'150427441	2019-05-17	50011100	Cambodia
'150427669	2019-05-17	50011100	Cambodia
'150327020	2019-05-24	34011100	Cambodia
'150581692	2019-05-24	61050200	Cambodia
'150038413	2019-05-17	53011100	Cambodia
'150018371	2019-05-17	53011100	Cambodia
'150186325	2019-05-17	44010400	Maldives
'150052128	2019-05-17	44060600	Srilank
'150313069	2019-05-18	21010200	Cambodia
'150314893	2019-05-18	33108200	Cambodia
'150246909	2019-05-18	35058200	Cambodia
'150025508	2019-05-18	41010300	Cambodia
'150018607	2019-05-18	44040200	Cambodia
'150841593	2019-05-25	32048100	Cambodia
'150619481	2019-05-25	51130400	Cambodia
'150370790	2019-05-26	31010900	Cambodia
'150038305	2019-05-18	53011100	Cambodia
'150269754	2019-05-18	53011100	Cambodia
'150312864	2019-05-18	21010200	Cambodia
'150558241	2019-05-26	32060200	Cambodia
'150609529	2019-05-18	42010300	Thailand
'150038230	2019-05-18	53011100	Vietnam
'150107086	2019-05-19	33021200	Cambodia
'150290138	2019-05-19	33108200	Cambodia
'150260260	2019-05-19	35030300	Cambodia
'150049419	2019-05-19	42112400	Cambodia
'150263657	2019-05-19	50011800	Cambodia
'150214128	2019-05-19	53011100	Cambodia
'150477563	2019-05-19	53030200	Cambodia
'150773004	2019-05-26	31011600	Cambodia
'150214446	2019-05-19	53011100	Cambodia
'150373225	2019-05-19	50010600	Cambodia
'150196311	2019-05-19	44010400	Maldives
'150534499	2019-05-27	37098300	Cambodia
'152498300	2019-05-28	23010300	Cambodia
'150343722	2019-05-20	35052400	Cambodia
'150460496	2019-05-20	41010300	Cambodia
'150310209	2019-05-20	44030700	Cambodia
'150395401	2019-05-20	44060500	Cambodia
'150816930	2019-05-20	50010600	Cambodia
'150508015	2019-05-28	32070600	Cambodia
'150328362	2019-05-20	53011100	Cambodia
'150204263	2019-05-20	44011100	Malaysia
'150137418	2019-05-21	13010400	Cambodia
'150762085	2019-05-29	32050700	Cambodia
'150341491	2019-05-21	35052100	Cambodia
'150151811	2019-05-21	41090200	Cambodia
'150413501	2019-05-21	43032100	Cambodia
'150431281	2019-05-21	44018300	Cambodia
'150438528	2019-05-21	44520200	Cambodia
'150190263	2019-05-21	45010700	Cambodia
'150188276	2019-05-21	53282300	Cambodia
'150895774	2019-05-31	37050200	Cambodia
'150838658	2019-06-01	51011400	Cambodia
'150405480	2019-05-21	44010400	Maldives
'150330318	2019-05-21	44010400	Thailand
'150387882	2019-05-22	33010900	Cambodia
'150469290	2019-05-22	33032700	Cambodia
'150502637	2019-05-22	35011100	Cambodia
'150453676	2019-05-22	35048100	Cambodia
'151067111	2019-06-02	31011400	Cambodia
'150561439	2019-05-22	41097200	Cambodia
'150561761	2019-05-22	41097200	Cambodia
'150215597	2019-05-22	43060200	Cambodia
'150238506	2019-05-22	44030700	Cambodia
'150723576	2019-05-22	44030900	Cambodia
'150409179	2019-05-22	44030700	Cambodia
'150463083	2019-05-22	44040200	Cambodia
'150237186	2019-05-22	50011500	Cambodia
'150947092	2019-06-02	51192300	Cambodia
'150846056	2019-06-02	31010500	Cambodia
'150772946	2019-06-02	31011600	Cambodia
'150606703	2019-05-22	53011100	Cambodia
'150328344	2019-05-22	53011100	Cambodia
'150424987	2019-05-22	53011100	Cambodia
'150424228	2019-05-22	33102100	Malaysia
'150955585	2019-06-03	32021300	Cambodia
'151025680	2019-06-03	32092500	Cambodia
'150298138	2019-05-23	41010300	Cambodia
'150312758	2019-05-23	41090200	Cambodia
'150304392	2019-05-23	44011300	Cambodia
'150801281	2019-06-03	31011300	Cambodia
'150810856	2019-06-04	31010900	Cambodia
'150269091	2019-05-23	53011100	Cambodia
'150269255	2019-05-23	53011100	Cambodia
'150502123	2019-05-23	44030700	Cambodia
'150417741	2019-05-23	53282300	Laos
'150294576	2019-05-23	44030500	Malaysia
'150569952	2019-05-23	44200100	Bangladesh
'150391263	2019-05-23	33030200	Thailand
'150776665	2019-06-04	32040200	Cambodia
'150565143	2019-05-24	13010800	Cambodia
'150472916	2019-05-24	13098400	Cambodia
'150518102	2019-05-24	33102400	Cambodia
'150822709	2019-06-04	51140200	Cambodia
'150768171	2019-06-04	51180200	Cambodia
'150274378	2019-05-24	35040200	Cambodia
'150560720	2019-05-24	41097200	Cambodia
'150300698	2019-05-24	43090300	Cambodia
'150954522	2019-05-24	44030600	Cambodia
'150793341	2019-05-24	44030700	Cambodia
'150846061	2019-06-04	31010500	Cambodia
'150536366	2019-05-24	44010400	Cambodia
'150296420	2019-05-24	53011100	Cambodia
'150987165	2019-06-05	31010400	Cambodia
'150822655	2019-06-05	34010400	Cambodia
'150485414	2019-05-25	36010200	Cambodia
'150615932	2019-05-25	41097200	Cambodia
'150657079	2019-05-25	42011200	Cambodia
'150418916	2019-05-25	44030400	Cambodia
'150409143	2019-05-25	44030700	Cambodia
'150501927	2019-05-25	44030700	Cambodia
'150456372	2019-05-25	44090200	Cambodia
'150629442	2019-05-25	44010600	Cambodia
'151161107	2019-06-08	32021300	Cambodia
'150376083	2019-05-25	53010200	Cambodia
'150710831	2019-05-25	53011100	Cambodia
'150370788	2019-05-25	53011100	Cambodia
'152526085	2019-05-25	53011100	Cambodia
'150569918	2019-05-25	44200100	Bangladesh
'150530841	2019-05-25	33030200	Indonesia
'151229524	2019-06-09	32021300	Cambodia
'151346760	2019-06-09	34011100	Cambodia
'151347144	2019-06-09	34011100	Cambodia
'150562082	2019-05-26	41097200	Cambodia
'150391886	2019-05-26	43100300	Cambodia
'150565015	2019-05-26	43112600	Cambodia
'150589465	2019-05-26	44080200	Cambodia
'150531554	2019-05-26	44190100	Cambodia
'150604985	2019-05-26	50011800	Cambodia
'150446700	2019-05-26	53060200	Cambodia
'150950177	2019-06-09	51101100	Cambodia
'150625437	2019-05-26	53310200	Myanmar
'150462623	2019-05-26	44040200	Thailand
'150832930	2019-05-26	43012400	Tanzania
'150495385	2019-05-26	44060400
'150782911	2019-05-27	33022600	Cambodia
'150429877	2019-05-27	36110200	Cambodia
'151027742	2019-06-10	32090200	Cambodia
'150649777	2019-05-27	41100300	Cambodia
'150412188	2019-05-27	43090300	Cambodia
'150452673	2019-05-27	44018400	Cambodia
'150575170	2019-05-27	44040300	Cambodia
'150578505	2019-05-27	44040300	Cambodia
'150593391	2019-05-27	35050200	Malaysia/Maldives
'150497216	2019-05-27	35010200	Myanmar
'151151424	2019-06-10	32111100	Cambodia
'151108091	2019-06-10	32040200	Cambodia
'150676578	2019-05-27	44060400
'150595537	2019-05-28	33011400	Philippines
'151209408	2019-06-10	37020300	Cambodia
'151056240	2019-06-10	51010700	Cambodia
'150538383	2019-05-28	35050300	Cambodia
'150470831	2019-05-28	35052500	Cambodia
'150879463	2019-05-28	35060200	Cambodia
'150456674	2019-05-28	35018200	Cambodia
'150660075	2019-05-28	41070300	Cambodia
'150788606	2019-05-28	41172800	Cambodia
'150628696	2019-05-28	44010600	Cambodia
'150871438	2019-05-28	44011100	Cambodia
'150735424	2019-05-28	44060400	Cambodia
'150740164	2019-05-28	44060800	Cambodia
'150514916	2019-05-28	53011100	Cambodia
'150711963	2019-05-28	53011100	Cambodia
'151582412	2019-06-11	32060200	Cambodia
'150464989	2019-05-28	35010200	Indonesia
'151215536	2019-06-11	34040300	Cambodia
'150975483	2019-05-29	33062100	Cambodia
'150545418	2019-05-29	35021300	Cambodia
'150811240	2019-05-29	36070200	Cambodia
'150593570	2019-05-29	41170200	Cambodia
'150749564	2019-05-29	42900400	Cambodia
'150684031	2019-05-29	43012400	Cambodia
'150528687	2019-05-29	43090300	Cambodia
'150739808	2019-05-29	44130300	Cambodia
'150656372	2019-05-29	44510200	Cambodia
'150711132	2019-05-29	44510200	Cambodia
'150711326	2019-05-29	53011100	Cambodia
'150711098	2019-05-29	53011100	Cambodia
'150491993	2019-05-29	33032700	Indonesia
'151419869	2019-06-11	51010400	Cambodia
'150618996	2019-05-30	21021100	Cambodia
'150557159	2019-05-30	33078300	Cambodia
'150854902	2019-05-30	35052600	Cambodia
'150793170	2019-05-30	44030700	Cambodia
'152401669	2019-05-30	44010400	Cambodia
'150626934	2019-05-30	53011100	Cambodia
'150556497	2019-05-30	53310200	Cambodia
'150696616	2019-05-30	44060600	Cambodia
'151069961	2019-06-12	31010900	Cambodia
'151233380	2019-06-12	34082500	Cambodia
'150627696	2019-05-30	35082100	Indonesia
'150685409	2019-05-30	44088300
'151266706	2019-06-12	51010700	Cambodia
'150745126	2019-05-31	35058200	Philippines
'150642608	2019-05-31	33010400	Cambodia
'150600238	2019-05-31	33032600	Cambodia
'150715672	2019-05-31	35010200	Cambodia
'150744680	2019-05-31	35020300	Cambodia
'150698137	2019-05-31	35050300	Cambodia
'150703543	2019-05-31	35030300	Cambodia
'150751035	2019-05-31	35052400	Cambodia
'151262313	2019-06-12	51010400	Cambodia
'150608014	2019-05-31	43040700	Cambodia
'150829205	2019-05-31	43110200	Cambodia
'150639609	2019-05-31	43138100	Cambodia
'150670666	2019-05-31	44010400	Cambodia
'150627368	2019-05-31	44010400	Cambodia
'150713421	2019-05-31	44011300	Cambodia
'151059642	2019-05-31	44011300	Cambodia
'150625456	2019-05-31	44040300	Cambodia
'150608761	2019-05-31	44098200	Cambodia
'150958230	2019-05-31	53092600	Cambodia
'150618953	2019-05-31	44010500	Thailand
'150896226	2019-05-31	44070500
'150779825	2019-05-31	44200100
'151190937	2019-06-13	34082500	Cambodia
'150846361	2019-06-01	21010200	Cambodia
'150711675	2019-06-01	33010200	Cambodia
'150837005	2019-06-01	33048100	Cambodia
'150724543	2019-06-01	33068100	Cambodia
'150681626	2019-06-01	36011100	Cambodia
'150898756	2019-06-01	36092100	Cambodia
'150650300	2019-06-01	41010300	Cambodia
'150655134	2019-06-01	43090300	Cambodia
'150709794	2019-06-01	43112100	Cambodia
'150735091	2019-06-01	44060400	Cambodia
'150886438	2019-06-01	44092300	Cambodia
'150627786	2019-06-01	44512200	Cambodia
'150709314	2019-06-01	45020200	Cambodia
'151524665	2019-06-01	45010200	Cambodia
'150752570	2019-06-01	50023500	Cambodia
'151315471	2019-06-13	51010400	Cambodia
'150659652	2019-06-01	53010200	Cambodia
'150712603	2019-06-01	43010200	Cambodia
'151273047	2019-06-13	51010500	Cambodia
'150658247	2019-06-01	53011100	Myanmar
'151191903	2019-06-13	51010700	Cambodia
'150889885	2019-06-01	44010300
'150889776	2019-06-01	44010300
'151458630	2019-06-14	23010300	Cambodia
'150674922	2019-06-02	33010900	Cambodia
'150776207	2019-06-02	33010200	Cambodia
'151068193	2019-06-02	33108200	Cambodia
'150750946	2019-06-02	35012300	Cambodia
'150790489	2019-06-02	35050300	Cambodia
'150885431	2019-06-02	35060300	Cambodia
'150750279	2019-06-02	35080200	Cambodia
'151074408	2019-06-02	36090200	Cambodia
'150707910	2019-06-02	42011200	Cambodia
'150767305	2019-06-02	43010200	Cambodia
'150797488	2019-06-02	43090300	Cambodia
'150847153	2019-06-02	44011300	Cambodia
'150745859	2019-06-02	44030700	Cambodia
'150864936	2019-06-02	44030500	Cambodia
'150968569	2019-06-02	44030600	Cambodia
'150825180	2019-06-02	44040300	Cambodia
'150898550	2019-06-02	44200100	Cambodia
'150884216	2019-06-02	46900200	Cambodia
'150680675	2019-06-02	50011500	Cambodia
'151568103	2019-06-14	32050700	Cambodia
'150909768	2019-06-02	53310200	Cambodia
'151489141	2019-06-14	64010400	Cambodia
'151301131	2019-06-14	31010100	Cambodia
'150764250	2019-06-02	53011100	Cambodia
'151309609	2019-06-16	51010400	Cambodia
'150844601	2019-06-02	43080200	Indonesia
'150798518	2019-06-03	35058200	Philippines
'151415134	2019-06-16	51010700	Cambodia
'151489675	2019-06-17	32011500	Cambodia
'151302571	2019-06-03	33030400	Cambodia
'150881795	2019-06-03	33112100	Cambodia
'150716501	2019-06-03	35010200	Cambodia
'151427984	2019-06-03	35020300	Cambodia
'150794537	2019-06-03	35018200	Cambodia
'150811689	2019-06-03	36011100	Cambodia
'150700217	2019-06-03	36030200	Cambodia
'150932748	2019-06-03	36011100	Cambodia
'150884056	2019-06-03	41010300	Cambodia
'150671883	2019-06-03	43090300	Cambodia
'150939005	2019-06-03	44010400	Cambodia
'150772974	2019-06-03	44030500	Cambodia
'150889063	2019-06-03	44030600	Cambodia
'150760681	2019-06-03	44040300	Cambodia
'150923040	2019-06-03	45010200	Cambodia
'150793316	2019-06-03	45010200	Cambodia
'151022045	2019-06-03	45050200	Cambodia
'151003818	2019-06-03	50023500	Cambodia
'150723457	2019-06-03	53010300	Cambodia
'151475822	2019-06-17	52032100	Cambodia
'150763915	2019-06-03	53011100	Cambodia
'151396514	2019-06-17	64010400	Cambodia
'151049039	2019-06-03	44010600	Maldives
'150784638	2019-06-03	41097200	Abroad
'150844633	2019-06-03	43080200	Indonesia
'151453810	2019-06-18	32060200	Cambodia
'151582916	2019-06-18	51180200	Cambodia
'150785131	2019-06-04	33010200	Cambodia
'150887505	2019-06-04	35030300	Cambodia
'150796785	2019-06-04	35010400	Cambodia
'150908974	2019-06-04	36011100	Cambodia
'150901103	2019-06-04	36020300	Cambodia
'151136684	2019-06-04	41030300	Cambodia
'151049363	2019-06-04	44010600	Cambodia
'150792368	2019-06-04	44080200	Cambodia
'150781663	2019-06-04	44098200	Cambodia
'150995301	2019-06-04	44130300	Cambodia
'150758334	2019-06-04	45020200	Cambodia
'150950525	2019-06-04	50010800	Cambodia
'151388506	2019-06-18	61010400	Cambodia
'151557368	2019-06-19	31010900	Cambodia
'151610295	2019-06-19	32041300	Cambodia
'151825141	2019-06-19	32050700	Cambodia
'151051600	2019-06-04	44010400	Thailand
'150834225	2019-06-04	44190100	Singapore
'150756132	2019-06-04	41100200	India
'150869182	2019-06-04	46010500	Vietnam
'150901768	2019-06-05	13060300	Cambodia
'151583850	2019-06-19	37108300	Cambodia
'151544013	2019-06-19	51010400	Cambodia
'150823795	2019-06-05	36011100	Cambodia
'151330579	2019-06-05	41097200	Cambodia
'151404460	2019-06-05	43010200	Cambodia
'150901341	2019-06-05	43138100	Cambodia
'150981760	2019-06-05	43310100	Cambodia
'150787111	2019-06-05	44011100	Cambodia
'150786806	2019-06-05	44011100	Cambodia
'150901038	2019-06-05	44030400	Cambodia
'151092873	2019-06-05	44030700	Cambodia
'150919733	2019-06-05	50011000	Cambodia
'151049481	2019-06-05	50011200	Cambodia
'150955061	2019-06-05	35020600	Cambodia
'150901151	2019-06-05	53011100	Cambodia
'151454993	2019-06-05	53011100	Cambodia
'150868646	2019-06-05	33108100	Thailand
'150844693	2019-06-05	43080200	Indonesia
'150929898	2019-06-05	44030400	Vietnam
'151074843	2019-06-06	33030200	Cambodia
'150940335	2019-06-06	33108200	Cambodia
'152127847	2019-06-06	35010200	Cambodia
'150870364	2019-06-06	36010200	Cambodia
'151048083	2019-06-06	43090300	Cambodia
'150870706	2019-06-06	44040300	Cambodia
'150825378	2019-06-06	44060400	Cambodia
'150926964	2019-06-06	44080200	Cambodia
'150956474	2019-06-06	44080200	Cambodia
'150855923	2019-06-06	44090200	Cambodia
'151109898	2019-06-06	44190100	Cambodia
'151044530	2019-06-06	44190100	Cambodia
'151074140	2019-06-06	44190100	Cambodia
'151076112	2019-06-06	44200100	Cambodia
'151040838	2019-06-06	44040200	Cambodia
'150986428	2019-06-06	45010200	Cambodia
'150865480	2019-06-06	53011100	Cambodia
'151202886	2019-06-06	53090200	Cambodia
'151121344	2019-06-06	44010400	Singapore/Thailand
'150887622	2019-06-06	44040300
'151730967	2019-06-19	51010400	Cambodia
'151114410	2019-06-07	33011000	Cambodia
'151056981	2019-06-07	33110200	Cambodia
'150963071	2019-06-07	35050300	Cambodia
'151070923	2019-06-07	42050300	Cambodia
'151156507	2019-06-07	42011200	Cambodia
'151195317	2019-06-07	43030400	Cambodia
'151167774	2019-06-07	43050300	Cambodia
'150856110	2019-06-07	44011100	Cambodia
'151060129	2019-06-07	44011300	Cambodia
'151157924	2019-06-07	44011300	Cambodia
'151105389	2019-06-07	44011300	Cambodia
'151199082	2019-06-07	44030600	Cambodia
'151187032	2019-06-07	44080300	Cambodia
'151173046	2019-06-07	44088300	Cambodia
'150961052	2019-06-07	44090200	Cambodia
'150931181	2019-06-07	53011100	Cambodia
'151606598	2019-06-07	53011100	Cambodia
'150899621	2019-06-07	53280100	Cambodia
'150923703	2019-06-07	42011200	Cambodia
'151221280	2019-06-07	44010400	Bangladesh
'150870883	2019-06-07	43090300	Myanmar
'151083212	2019-06-07	46010500	Singapore
'151092555	2019-06-07	44060400
'151212212	2019-06-08	35058200	Philippines
'151802824	2019-06-19	51172500	Cambodia
'150892511	2019-06-08	33032600	Cambodia
'150899908	2019-06-08	33102400	Cambodia
'150980810	2019-06-08	33108200	Cambodia
'151200525	2019-06-08	35030400	Cambodia
'151037024	2019-06-08	35020300	Cambodia
'150976838	2019-06-08	35052400	Cambodia
'150963066	2019-06-08	35050300	Cambodia
'150949300	2019-06-08	43018100	Cambodia
'150930391	2019-06-08	43060200	Cambodia
'151093971	2019-06-08	43130200	Cambodia
'151526221	2019-06-08	44010400	Cambodia
'150930959	2019-06-08	44030700	Cambodia
'151131411	2019-06-08	44060400	Cambodia
'150928964	2019-06-08	44080200	Cambodia
'151313146	2019-06-08	45050200	Cambodia
'151069463	2019-06-08	45050200	Cambodia
'151163399	2019-06-08	50010300	Cambodia
'150971092	2019-06-08	53282300	Laos
'151293578	2019-06-08	33108200	Myanmar
'151316283	2019-06-08	42100300	Thailand
'151104139	2019-06-08	44018300	Thailand
'151465931	2019-06-20	31010100	Cambodia
'151802495	2019-06-20	34020200	Cambodia
'151555922	2019-06-09	33022500	Cambodia
'151807740	2019-06-20	51062300	Cambodia
'151807578	2019-06-20	51170200	Cambodia
'151267681	2019-06-09	42011200	Cambodia
'150931313	2019-06-09	42120200	Cambodia
'151119043	2019-06-09	43021100	Cambodia
'150994037	2019-06-09	44030700	Cambodia
'151296111	2019-06-09	44040200	Cambodia
'151022959	2019-06-09	44060400	Cambodia
'151077554	2019-06-09	44060400	Cambodia
'151109550	2019-06-09	44070300	Cambodia
'151494123	2019-06-09	44200100	Cambodia
'151140158	2019-06-09	45010200	Cambodia
'151033345	2019-06-09	50011200	Cambodia
'151258256	2019-06-09	50010600	Cambodia
'151623253	2019-06-21	31011200	Cambodia
'150945488	2019-06-09	53280100	Cambodia
'151078989	2019-06-09	50011800	Cambodia
'151214419	2019-06-09	53282300	Laos
'151235043	2019-06-09	44200100
'151652285	2019-06-21	32021300	Cambodia
'151522628	2019-06-21	32128300	Cambodia
'151634874	2019-06-21	34010400	Cambodia
'151466137	2019-06-10	33032900	Cambodia
'151635518	2019-06-10	33100200	Cambodia
'150980639	2019-06-10	33100400	Cambodia
'151472027	2019-06-21	34011100	Cambodia
'151139239	2019-06-10	41050600	Cambodia
'151138804	2019-06-10	41050600	Cambodia
'151114610	2019-06-10	41010300	Cambodia
'151635124	2019-06-10	41097200	Cambodia
'151030664	2019-06-10	42900400	Cambodia
'151198501	2019-06-10	43130200	Cambodia
'151070128	2019-06-10	44010400	Cambodia
'150961103	2019-06-10	44010500	Cambodia
'151032178	2019-06-10	44011400	Cambodia
'150961865	2019-06-10	44030600	Cambodia
'150994882	2019-06-10	44030700	Cambodia
'150957353	2019-06-10	44080200	Cambodia
'151132236	2019-06-10	44080300	Cambodia
'151302568	2019-06-10	44088300	Cambodia
'150985264	2019-06-10	44160200	Cambodia
'151287019	2019-06-10	45122900	Cambodia
'151072620	2019-06-10	50010300	Cambodia
'151571254	2019-06-21	51018200	Cambodia
'151163655	2019-06-10	50010300	Cambodia
'151470833	2019-06-21	51142100	Cambodia
'151359860	2019-06-10	53011100	Laos
'150997551	2019-06-10	44010400	Bangladesh
'151362933	2019-06-10	44010600	Thailand
'151285396	2019-06-10	33038100	Vietnam
'151826248	2019-06-10	44080300
'151063432	2019-06-11	13020400	Cambodia
'151482575	2019-06-21	61011100	Cambodia
'151278604	2019-06-11	33032600	Cambodia
'151188417	2019-06-11	33108100	Cambodia
'151071312	2019-06-11	33108200	Cambodia
'151485797	2019-06-21	64010400	Cambodia
'151178321	2019-06-11	35020300	Cambodia
'151489212	2019-06-11	35050200	Cambodia
'151198609	2019-06-11	35052400	Cambodia
'151169476	2019-06-11	35010300	Cambodia
'151272547	2019-06-11	36078100	Cambodia
'151141389	2019-06-11	43021100	Cambodia
'151293508	2019-06-11	44010300	Cambodia
'151042573	2019-06-11	44030700	Cambodia
'151538336	2019-06-11	44098200	Cambodia
'151021593	2019-06-11	45050200	Cambodia
'151333431	2019-06-11	50024100	Cambodia
'151503726	2019-06-11	50024200	Cambodia
'151906393	2019-06-22	51040200	Cambodia
'151215482	2019-06-11	53011100	Cambodia
'151744351	2019-06-22	51092200	Cambodia
'151177106	2019-06-11	35050200	Thailand
'151645919	2019-06-12	43010500	Guangdong
'151810450	2019-06-23	31011300	Cambodia
'151071121	2019-06-12	33032700	Cambodia
'151809828	2019-06-23	34040300	Cambodia
'151034165	2019-06-12	35018100	Cambodia
'151313699	2019-06-12	35020300	Cambodia
'151114402	2019-06-12	35020600	Cambodia
'151202055	2019-06-12	35052400	Cambodia
'151113077	2019-06-12	35010200	Cambodia
'151371175	2019-06-12	35098100	Cambodia
'151309623	2019-06-12	42011200	Cambodia
'151136810	2019-06-12	42060600	Cambodia
'151188849	2019-06-12	42092100	Cambodia
'151158612	2019-06-12	43021100	Cambodia
'151344045	2019-06-12	44030500	Cambodia
'151190784	2019-06-12	44030700	Cambodia
'151362882	2019-06-12	44060600	Cambodia
'151204805	2019-06-12	44060700	Cambodia
'151287912	2019-06-12	44090200	Cambodia
'151312912	2019-06-12	44200100	Cambodia
'151534901	2019-06-23	52220100	Cambodia
'151897638	2019-06-24	32028100	Cambodia
'151282261	2019-06-12	35018200	Cambodia
'151284449	2019-06-12	53282300	Laos
'151393559	2019-06-12	44200100
'151616881	2019-06-24	32030300	Cambodia
'151465505	2019-06-13	33010300	Cambodia
'151442053	2019-06-13	33070200	Cambodia
'151318014	2019-06-13	33078400	Cambodia
'151603070	2019-06-24	32120200	Cambodia
'151135492	2019-06-13	35058100	Cambodia
'151293332	2019-06-13	35058200	Cambodia
'151177874	2019-06-13	35050200	Cambodia
'151129609	2019-06-13	35018200	Cambodia
'151446467	2019-06-13	36050200	Cambodia
'151168722	2019-06-13	41050600	Cambodia
'151116685	2019-06-13	41010300	Cambodia
'151288522	2019-06-13	42120200	Cambodia
'151343662	2019-06-13	42120200	Cambodia
'151156193	2019-06-13	42900400	Cambodia
'151152590	2019-06-13	42900400	Cambodia
'151322337	2019-06-13	44011500	Cambodia
'151332994	2019-06-13	44011300	Cambodia
'151211023	2019-06-13	44018300	Cambodia
'151203176	2019-06-13	44030600	Cambodia
'151792732	2019-06-13	44030700	Cambodia
'151204676	2019-06-13	44060700	Cambodia
'151187370	2019-06-13	45050200	Cambodia
'151134954	2019-06-13	45100200	Cambodia
'151129627	2019-06-13	50011200	Cambodia
'151314703	2019-06-13	50011800	Cambodia
'152011196	2019-06-25	32120200	Cambodia
'152016301	2019-06-25	52010300	Cambodia
'151804787	2019-06-26	11010600	Cambodia
'151457036	2019-06-13	53011100	Cambodia
'151508309	2019-06-13	53011100	Cambodia
'151785335	2019-06-13	53011100	Cambodia
'151263340	2019-06-13	53282300	Laos
'151360339	2019-06-13	53011100	Laos
'151852998	2019-06-26	32092500	Cambodia
'151508386	2019-06-13	53011100	Myanmar
'151292426	2019-06-13	44060500	Singapore
'151750552	2019-06-26	51132400	Cambodia
'151832517	2019-06-27	32058200	Cambodia
'151245262	2019-06-14	33020300	Cambodia
'151312572	2019-06-14	33102400	Cambodia
'151440452	2019-06-14	35030400	Cambodia
'151358087	2019-06-14	35021100	Cambodia
'151275573	2019-06-14	35058200	Cambodia
'151454789	2019-06-14	35058300	Cambodia
'151401940	2019-06-14	42011200	Cambodia
'151153918	2019-06-14	42900400	Cambodia
'151250286	2019-06-14	43090300	Cambodia
'151258564	2019-06-14	43030200	Cambodia
'151216222	2019-06-14	44011100	Cambodia
'151407933	2019-06-14	44011100	Cambodia
'151368151	2019-06-14	44011200	Cambodia
'151333167	2019-06-14	44011300	Cambodia
'151293391	2019-06-14	44011400	Cambodia
'151540265	2019-06-14	44030600	Cambodia
'151399568	2019-06-14	44040200	Cambodia
'151293177	2019-06-14	44060500	Cambodia
'151385516	2019-06-14	44060400	Cambodia
'151349915	2019-06-14	44148100	Cambodia
'151790057	2019-06-14	44200100	Cambodia
'151359252	2019-06-14	44200100	Cambodia
'151180614	2019-06-14	44510200	Cambodia
'151187428	2019-06-14	45100200	Cambodia
'151822475	2019-06-27	37060200	Cambodia
'151946059	2019-06-27	51010700	Cambodia
'151329583	2019-06-14	50011200	Cambodia
'151278788	2019-06-14	50010300	Laos
'151279029	2019-06-14	50010300	Laos
'151366026	2019-06-14	33062100	Bangladesh
'151486142	2019-06-14	44010500	Thailand
'151501684	2019-06-14	33010200	Vietnam
'151215982	2019-06-14	53011100	Vietnam
'151469613	2019-06-15	33030200	Cambodia
'151578712	2019-06-15	33030200	Cambodia
'151438981	2019-06-15	33078200	Cambodia
'151298578	2019-06-15	33100200	Cambodia
'151222816	2019-06-15	33108200	Cambodia
'151313470	2019-06-15	35020300	Cambodia
'151920567	2019-06-15	35020300	Cambodia
'151450436	2019-06-15	35052400	Cambodia
'151447804	2019-06-15	35052400	Cambodia
'151297649	2019-06-15	35050200	Cambodia
'151296664	2019-06-15	35050200	Cambodia
'151637762	2019-06-15	41038100	Cambodia
'151480980	2019-06-15	43110300	Cambodia
'151409376	2019-06-15	43122300	Cambodia
'151214591	2019-06-15	44088100	Cambodia
'151516194	2019-06-15	44092300	Cambodia
'151237007	2019-06-15	44130300	Cambodia
'151383975	2019-06-15	44200100	Cambodia
'151257964	2019-06-15	45020300	Cambodia
'151353446	2019-06-15	50010500	Cambodia
'151238836	2019-06-15	53310300	Cambodia
'151364479	2019-06-15	33030200	Laos
'151841691	2019-06-27	51011400	Cambodia
'151287293	2019-06-15	44010400	Niger
'151614786	2019-06-15	44010400	Niger
'151323291	2019-06-15	50010300	Srilank
'151362579	2019-06-15	44018300	Thailand
'152040653	2019-06-27	51010400	Cambodia
'153059590	2019-06-16	13010400	Cambodia
'151298470	2019-06-16	33100200	Cambodia
'151312526	2019-06-16	33102400	Cambodia
'151416965	2019-06-16	35020300	Cambodia
'151337413	2019-06-16	35048100	Cambodia
'151361706	2019-06-16	35060300	Cambodia
'151361893	2019-06-16	35060300	Cambodia
'151267723	2019-06-16	35010200	Cambodia
'151359614	2019-06-16	35020600	Cambodia
'151866426	2019-06-16	36011100	Cambodia
'151274416	2019-06-16	43028100	Cambodia
'151313787	2019-06-16	43120200	Cambodia
'151340387	2019-06-16	43130200	Cambodia
'151558358	2019-06-16	44010400	Cambodia
'151354070	2019-06-16	44011200	Cambodia
'151466634	2019-06-16	44011400	Cambodia
'151484160	2019-06-16	44030400	Cambodia
'151222403	2019-06-16	44030700	Cambodia
'151299257	2019-06-16	44040200	Cambodia
'151429961	2019-06-16	44088300	Cambodia
'151287228	2019-06-16	44098200	Cambodia
'151475987	2019-06-16	45050200	Cambodia
'151217541	2019-06-16	45050200	Cambodia
'151337663	2019-06-16	46010500	Cambodia
'152040397	2019-06-27	51010400	Cambodia
'152977564	2019-06-27	51200200	Cambodia
'151664207	2019-06-16	44010400	Cambodia
'151470512	2019-06-16	44030700	Malaysia
'151520639	2019-06-16	33108100	Thailand
'151931220	2019-06-27	61011300	Cambodia
'151543271	2019-06-16	35060300	Vietnam
'151494173	2019-06-16	44011300
'152070783	2019-06-27	61011300	Cambodia
'151554957	2019-06-17	21021100	Cambodia
'151929905	2019-06-28	32111100	Cambodia
'151484408	2019-06-17	33018500	Cambodia
'151363144	2019-06-17	33028100	Cambodia
'151632865	2019-06-17	35032200	Cambodia
'151467975	2019-06-17	35052400	Cambodia
'151602869	2019-06-17	35092100	Cambodia
'151807281	2019-06-17	41050200	Cambodia
'151502225	2019-06-17	41172200	Cambodia
'151340688	2019-06-17	43130200	Cambodia
'151538457	2019-06-17	44098200	Cambodia
'151392811	2019-06-17	44160200	Cambodia
'151606484	2019-06-17	44190100	Cambodia
'151492897	2019-06-17	44200100	Cambodia
'151560641	2019-06-17	44520200	Cambodia
'151351261	2019-06-17	44528100	Cambodia
'151343877	2019-06-17	46902500	Cambodia
'152278944	2019-06-28	37081100	Cambodia
'151309530	2019-06-17	53011100	Cambodia
'151308316	2019-06-17	53011100	Cambodia
'151310088	2019-06-17	53011100	Cambodia
'151364454	2019-06-17	53011100	Cambodia
'151455711	2019-06-17	53011100	Cambodia
'152285198	2019-06-17	53262200	Cambodia
'151519236	2019-06-17	53280100	Cambodia
'151519306	2019-06-17	53280100	Cambodia
'152279275	2019-06-28	37081100	Cambodia
'151631651	2019-06-17	50011200	Cambodia
'151384078	2019-06-17	53282300	Laos
'151307425	2019-06-17	53011100	Laos
'151997218	2019-06-28	51012100	Cambodia
'152016240	2019-06-29	32060200	Cambodia
'151644352	2019-06-17	35060300	Vietnam
'151514060	2019-06-17	44060500
'151362517	2019-06-18	13090300	Cambodia
'152196108	2019-06-30	51162200	Cambodia
'151588637	2019-06-18	33018500	Cambodia
'151357933	2019-06-18	33102400	Cambodia
'151357913	2019-06-18	33102400	Cambodia
'151465046	2019-06-18	35050300	Cambodia
'151341885	2019-06-18	35052100	Cambodia
'151931291	2019-06-18	35050200	Cambodia
'151414119	2019-06-18	36010200	Cambodia
'151659250	2019-06-18	36073000	Cambodia
'151538147	2019-06-18	36011100	Cambodia
'151592881	2019-06-18	36112800	Cambodia
'151706427	2019-06-18	41020200	Cambodia
'151522131	2019-06-18	42060600	Cambodia
'151545508	2019-06-18	43010200	Cambodia
'151636657	2019-06-18	44010600	Cambodia
'151486192	2019-06-18	44010400	Cambodia
'151553954	2019-06-18	44011100	Cambodia
'151302896	2019-06-18	44031100	Cambodia
'151440881	2019-06-18	44030700	Cambodia
'151390164	2019-06-18	44098200	Cambodia
'151739604	2019-06-18	44190100	Cambodia
'151476882	2019-06-18	44190100	Cambodia
'151482808	2019-06-18	46010700	Cambodia
'151343092	2019-06-18	50011200	Cambodia
'151946992	2019-06-30	61011100	Cambodia
'151405804	2019-06-18	53011100	Cambodia
'151470770	2019-06-18	53011100	Cambodia
'152080448	2019-06-30	31011600	Cambodia
'151504013	2019-06-18	44030700	Cambodia
'151680529	2019-06-18	33010200	Cambodia
'151702417	2019-06-18	50010800	Malaysia
'152075630	2019-07-01	31011600	Cambodia
'151479787	2019-06-18	44010600
'151459616	2019-06-18	44030800
'151460147	2019-06-18	44030800
'151441099	2019-06-18	44030800
'151513071	2019-06-18	44060500
'151363401	2019-06-19	13010400	Cambodia
'152146844	2019-07-01	32070600	Cambodia
'152142736	2019-07-01	51050200	Cambodia
'152218294	2019-07-01	61011300	Cambodia
'151428540	2019-06-19	33011000	Cambodia
'151595357	2019-06-19	35021100	Cambodia
'151465013	2019-06-19	35050300	Cambodia
'151684536	2019-06-19	35021100	Cambodia
'151585275	2019-06-19	35052400	Cambodia
'151458941	2019-06-19	36011100	Cambodia
'152175629	2019-07-02	31010100	Cambodia
'151545533	2019-06-19	41072700	Cambodia
'151524978	2019-06-19	41010300	Cambodia
'151503153	2019-06-19	43032100	Cambodia
'151656437	2019-06-19	43062600	Cambodia
'151636131	2019-06-19	44060500	Cambodia
'151621966	2019-06-19	44011100	Cambodia
'151603155	2019-06-19	44011400	Cambodia
'151553972	2019-06-19	44030700	Cambodia
'151811006	2019-06-19	44030700	Cambodia
'151811137	2019-06-19	44030700	Cambodia
'151431212	2019-06-19	44031100	Cambodia
'151425883	2019-06-19	44080200	Cambodia
'151448861	2019-06-19	44092300	Cambodia
'151693499	2019-06-19	44098200	Cambodia
'151370829	2019-06-19	44130300	Cambodia
'151603971	2019-06-19	44190100	Cambodia
'151433982	2019-06-19	44200100	Cambodia
'151658009	2019-06-19	45080200	Cambodia
'151415032	2019-06-19	50011800	Cambodia
'152196391	2019-07-02	32021300	Cambodia
'152196913	2019-07-02	51162200	Cambodia
'152176544	2019-07-02	52010300	Cambodia
'151459115	2019-06-19	53011100	Cambodia
'151714996	2019-06-19	53011100	Cambodia
'151519936	2019-06-19	53011100	Cambodia
'151391091	2019-06-19	35018200	Cambodia
'151520701	2019-06-19	53011100	Myanmar
'152309806	2019-07-02	61011300	Cambodia
'152080524	2019-07-03	31011600	Cambodia
'151872589	2019-06-20	43060200	Philippines
'151792661	2019-06-20	44190100	Philippines
'152380042	2019-07-03	37081100	Cambodia
'151441701	2019-06-20	33032600	Cambodia
'151442960	2019-06-20	33032700	Cambodia
'151574647	2019-06-20	33078200	Cambodia
'151731016	2019-06-20	33078400	Cambodia
'151563441	2019-06-20	33108100	Cambodia
'152304249	2019-07-03	31011600	Cambodia
'151729900	2019-06-20	35032200	Cambodia
'151643059	2019-06-20	35052400	Cambodia
'151458407	2019-06-20	35078300	Cambodia
'151760755	2019-06-20	41010300	Cambodia
'154214423	2019-06-20	42110200	Cambodia
'153796205	2019-06-20	43030400	Cambodia
'151672250	2019-06-20	43030200	Cambodia
'151496923	2019-06-20	43090300	Cambodia
'151622901	2019-06-20	44010400	Cambodia
'151587313	2019-06-20	44010600	Cambodia
'151709076	2019-06-20	44030700	Cambodia
'151468393	2019-06-20	44030700	Cambodia
'151427684	2019-06-20	44040200	Cambodia
'151474933	2019-06-20	44040200	Cambodia
'151649501	2019-06-20	44060500	Cambodia
'151538185	2019-06-20	44098200	Cambodia
'151494336	2019-06-20	44200100	Cambodia
'152069048	2019-07-04	32040200	Cambodia
'152266280	2019-07-04	32060200	Cambodia
'151471086	2019-06-20	53011100	Cambodia
'151520561	2019-06-20	53011100	Cambodia
'151464089	2019-06-20	35010200	Cambodia
'151570609	2019-06-20	35018200	Cambodia
'152076755	2019-07-04	51010800	Cambodia
'152143513	2019-07-04	51011500	Cambodia
'152213688	2019-07-05	31010900	Cambodia
'151415507	2019-06-20	35070200	Malaysia
'151531760	2019-06-20	44030400	Malaysia
'151741386	2019-06-20	44060400	Malaysia
'151669052	2019-06-20	44010400	Thailand
'152181181	2019-07-05	51140200	Cambodia
'151717143	2019-06-20	44011100
'151710959	2019-06-21	44030700	Philippines
'152142295	2019-07-05	51200200	Cambodia
'152107636	2019-07-05	52010300	Cambodia
'152431026	2019-07-06	32040200	Cambodia
'151989457	2019-06-21	33011100	Cambodia
'151573515	2019-06-21	33018500	Cambodia
'151607993	2019-06-21	33108200	Cambodia
'152357899	2019-07-06	34020200	Cambodia
'152184704	2019-07-06	34122100	Cambodia
'151610319	2019-06-21	35010200	Cambodia
'151761433	2019-06-21	35010200	Cambodia
'151488789	2019-06-21	35018200	Cambodia
'151790863	2019-06-21	35032200	Cambodia
'151732315	2019-06-21	35032200	Cambodia
'151662072	2019-06-21	35010200	Cambodia
'151641095	2019-06-21	35052400	Cambodia
'151650414	2019-06-21	35052400	Cambodia
'151515352	2019-06-21	35098200	Cambodia
'151771582	2019-06-21	36011100	Cambodia
'151512208	2019-06-21	36092100	Cambodia
'151677953	2019-06-21	41010300	Cambodia
'151695354	2019-06-21	41900100	Cambodia
'151485311	2019-06-21	43021100	Cambodia
'151455276	2019-06-21	44011100	Cambodia
'151569109	2019-06-21	44051400	Cambodia
'151602387	2019-06-21	44060600	Cambodia
'151644612	2019-06-21	44098200	Cambodia
'151608977	2019-06-21	44190100	Cambodia
'151497139	2019-06-21	45020200	Cambodia
'151657331	2019-06-21	45020600	Cambodia
'151958274	2019-06-21	45030200	Cambodia
'151629619	2019-06-21	50010500	Cambodia
'152345267	2019-07-06	51050200	Cambodia
'152556335	2019-07-06	51140200	Cambodia
'151488225	2019-06-21	53011100	Cambodia
'151814285	2019-06-21	53010200	Cambodia
'151506487	2019-06-21	53011100	Cambodia
'151506063	2019-06-21	53011100	Cambodia
'151612664	2019-06-21	53010200	Cambodia
'152304073	2019-07-07	32050700	Cambodia
'152293273	2019-07-07	37010300	Cambodia
'151473583	2019-06-21	50011200	Cambodia
'151808998	2019-06-21	35078300	Malaysia
'151746442	2019-06-21	53092600	Myanmar
'151740622	2019-06-21	53280100	Myanmar
'151688671	2019-06-21	44010600	Srilank
'151921568	2019-06-21	42100300	Thailand
'152587800	2019-07-07	37010200	Cambodia
'151647964	2019-06-21	44010400
'151563494	2019-06-21	44010400
'151637661	2019-06-21	44010600
'151518109	2019-06-21	44040300
'151635727	2019-06-21	44088300
'152269244	2019-07-08	32028100	Cambodia
'152242323	2019-07-08	32128300	Cambodia
'152500025	2019-07-08	51010400	Cambodia
'152213138	2019-06-22	21010200	Cambodia
'151887640	2019-06-22	21070300	Cambodia
'152005667	2019-06-22	33010400	Cambodia
'151771270	2019-06-22	33020600	Cambodia
'151680009	2019-06-22	33010200	Cambodia
'151691189	2019-06-22	33072300	Cambodia
'151752747	2019-06-22	35018100	Cambodia
'151777894	2019-06-22	35030300	Cambodia
'151771640	2019-06-22	36011100	Cambodia
'151772117	2019-06-22	36011100	Cambodia
'151664494	2019-06-22	41070300	Cambodia
'151672512	2019-06-22	41170200	Cambodia
'151756068	2019-06-22	43042600	Cambodia
'151875250	2019-06-22	43010200	Cambodia
'151622642	2019-06-22	44010400	Cambodia
'151741261	2019-06-22	44088100	Cambodia
'151966706	2019-06-22	44088100	Cambodia
'151531740	2019-06-22	44160200	Cambodia
'151545327	2019-06-22	44160200	Cambodia
'151915526	2019-06-22	44200100	Cambodia
'152440137	2019-07-08	51010400	Cambodia
'152357887	2019-07-08	51010400	Cambodia
'151762148	2019-06-22	53312400	Cambodia
'151796659	2019-06-22	44010400	Cambodia
'151746470	2019-06-22	53092600	Myanmar
'152379935	2019-07-09	11010500	Cambodia
'151908746	2019-06-22	44010400
'151520638	2019-06-22	44031100
'151963041	2019-06-22	44190100
'153175923	2019-06-23	41010500	Philippines
'152413255	2019-07-09	51011200	Cambodia
'151756278	2019-06-23	33010300	Cambodia
'151988813	2019-06-23	33011100	Cambodia
'151935990	2019-06-23	33060200	Cambodia
'151577373	2019-06-23	33108200	Cambodia
'152396921	2019-07-09	51110200	Cambodia
'151608269	2019-06-23	36011100	Cambodia
'151695424	2019-06-23	41900100	Cambodia
'151623997	2019-06-23	43021100	Cambodia
'151702923	2019-06-23	43100300	Cambodia
'151576978	2019-06-23	44030600	Cambodia
'151830665	2019-06-23	44030700	Cambodia
'151664658	2019-06-23	44030700	Cambodia
'151711046	2019-06-23	46010500	Cambodia
'152540298	2019-07-10	31011600	Cambodia
'151556912	2019-06-23	53011100	Cambodia
'151556617	2019-06-23	53011100	Cambodia
'151768040	2019-06-23	53011100	Cambodia
'151555889	2019-06-23	53011100	Cambodia
'151555077	2019-06-23	53011100	Cambodia
'151769978	2019-06-23	53010200	Cambodia
'151885625	2019-06-23	44011100	Cambodia
'151885767	2019-06-23	44011100	Cambodia
'151651005	2019-06-23	53280100	Cambodia
'151726988	2019-06-23	44010400	Malaysia
'151752171	2019-06-23	44011400	Malaysia
'151731564	2019-06-23	44010400	Bangladesh
'152626670	2019-07-10	31011400	Cambodia
'151683780	2019-06-23	50011200	Thailand
'152589112	2019-07-10	32070600	Cambodia
'151825661	2019-06-23	44080300
'151932898	2019-06-23	44190100
'151985518	2019-06-24	44051100
'151577844	2019-06-24	13010400	Cambodia
'152782708	2019-07-10	34011100	Cambodia
'152359726	2019-07-10	34132300	Cambodia
'152549733	2019-07-10	51101100	Cambodia
'152005643	2019-06-24	33010400	Cambodia
'151592495	2019-06-24	35021100	Cambodia
'151691799	2019-06-24	35032200	Cambodia
'151588467	2019-06-24	35070200	Cambodia
'151873007	2019-06-24	36040300	Cambodia
'151863766	2019-06-24	36050200	Cambodia
'151875691	2019-06-24	43010200	Cambodia
'151542275	2019-06-24	43130200	Cambodia
'151627831	2019-06-24	43130200	Cambodia
'151774198	2019-06-24	44010600	Cambodia
'151622011	2019-06-24	44011100	Cambodia
'151629442	2019-06-24	44030700	Cambodia
'151671547	2019-06-24	44080300	Cambodia
'151768107	2019-06-24	44200100	Cambodia
'151705277	2019-06-24	44200100	Cambodia
'151670689	2019-06-24	44528100	Cambodia
'151712319	2019-06-24	45030200	Cambodia
'151898588	2019-06-24	50010600	Cambodia
'151767733	2019-06-24	53011100	Cambodia
'151893946	2019-06-24	53011100	Cambodia
'151744147	2019-06-24	53282300	Laos
'151629588	2019-06-24	44010500	Malaysia/Cambodia
'152542760	2019-07-10	52030300	Cambodia
'151652692	2019-06-24	33078200	Thailand
'151767382	2019-06-24	44010400
'152499949	2019-06-25	33030400	Angola
'151628540	2019-06-25	35010200	East Timor
'151769616	2019-06-25	35010200	East Timor
'151759755	2019-06-25	33010200	Philippines
'151768707	2019-06-25	35058200	Philippines
'152555076	2019-07-10	61010300	Cambodia
'151736474	2019-06-25	33010900	Cambodia
'151988480	2019-06-25	33011100	Cambodia
'151869272	2019-06-25	33078200	Cambodia
'151782832	2019-06-25	35010200	Cambodia
'151779028	2019-06-25	35010200	Cambodia
'151756612	2019-06-25	35030400	Cambodia
'151856161	2019-06-25	35021100	Cambodia
'151827454	2019-06-25	35052400	Cambodia
'151745030	2019-06-25	35021100	Cambodia
'151690420	2019-06-25	35050200	Cambodia
'151854587	2019-06-25	35058300	Cambodia
'151771910	2019-06-25	36011100	Cambodia
'151771802	2019-06-25	36011100	Cambodia
'151630233	2019-06-25	42138100	Cambodia
'151911661	2019-06-25	43102100	Cambodia
'151708600	2019-06-25	44030700	Cambodia
'151735915	2019-06-25	44060400	Cambodia
'151830343	2019-06-25	44070300	Cambodia
'151700628	2019-06-25	44160200	Cambodia
'152855158	2019-06-25	44162200	Cambodia
'152854782	2019-06-25	44162200	Cambodia
'152855000	2019-06-25	44162200	Cambodia
'152854541	2019-06-25	44162200	Cambodia
'151705009	2019-06-25	44200100	Cambodia
'151997995	2019-06-25	44200100	Cambodia
'152456016	2019-07-12	31010100	Cambodia
'152064843	2019-06-25	53011100	Cambodia
'151662105	2019-06-25	53011100	Cambodia
'151647817	2019-06-25	35018200	Cambodia
'151647734	2019-06-25	35018200	Cambodia
'151661935	2019-06-25	53011100	Myanmar
'151799562	2019-06-25	44011400	Thailand
'151923633	2019-06-25	53011100	Thailand
'151933994	2019-06-25	50011200	Singapore
'152361576	2019-07-12	32120200	Cambodia
'151946489	2019-06-25	35010200
'152568927	2019-07-12	32120200	Cambodia
'152439398	2019-07-12	51060300	Cambodia
'151917652	2019-06-26	33062100	Cambodia
'151976299	2019-06-26	33078200	Cambodia
'151698404	2019-06-26	33100300	Cambodia/Vietnam
'151970083	2019-06-26	35010200	Cambodia
'152116415	2019-06-26	35032200	Cambodia
'151695346	2019-06-26	35058100	Cambodia
'152002630	2019-06-26	35058100	Cambodia
'152163413	2019-06-26	36011100	Cambodia
'152163058	2019-06-26	36011100	Cambodia
'151801023	2019-06-26	42060600	Cambodia
'151943311	2019-06-26	44010400	Cambodia
'151764561	2019-06-26	44010500	Cambodia
'152275230	2019-06-26	44010400	Cambodia
'151879018	2019-06-26	44030500	Cambodia
'151746636	2019-06-26	44040200	Cambodia
'151718936	2019-06-26	44040300	Cambodia
'151952095	2019-06-26	44060400	Cambodia
'151951897	2019-06-26	44060400	Cambodia
'151960361	2019-06-26	44190100	Cambodia
'151963335	2019-06-26	44190100	Cambodia
'151958086	2019-06-26	44190100	Cambodia
'152643251	2019-07-12	51172400	Cambodia
'151797102	2019-06-26	35018200	Cambodia
'151866035	2019-06-26	36011100	Cambodia
'151973941	2019-06-26	53280100	Laos
'151974154	2019-06-26	53280100	Laos
'151842461	2019-06-26	35021100	Malaysia
'151957922	2019-06-26	44170200	Malaysia
'151868580	2019-06-26	53310200	Myanmar
'151831000	2019-06-26	46900200	Thailand
'151834074	2019-06-26	35030200	Indonesia
'151767117	2019-06-26	44010400
'151717703	2019-06-26	44080300
'151985443	2019-06-27	50010300	Congo
'152750570	2019-07-12	61011300	Cambodia
'152408869	2019-07-13	34120200	Cambodia
'151827024	2019-06-27	33112100	Cambodia
'151833925	2019-06-27	35010200	Cambodia
'152624761	2019-07-13	51110200	Cambodia
'152010938	2019-06-27	42060600	Cambodia
'152047475	2019-06-27	43078100	Cambodia
'152320152	2019-06-27	44011100	Cambodia
'151773601	2019-06-27	44030400	Cambodia
'151800691	2019-06-27	44162200	Cambodia
'151802297	2019-06-27	44528100	Cambodia
'152005751	2019-06-27	45110200	Cambodia
'152532234	2019-07-14	11010500	Cambodia
'152470342	2019-07-14	32081200	Cambodia
'152478904	2019-07-14	34011100	Cambodia
'152480927	2019-07-14	34030200	Cambodia
'152635300	2019-07-14	51010400	Cambodia
'151767907	2019-06-27	53011100	Cambodia
'151814211	2019-06-27	53010200	Cambodia
'151715852	2019-06-27	53010300	Cambodia
'152517141	2019-07-14	51090300	Cambodia
'152716343	2019-07-14	51140200	Cambodia
'151934915	2019-06-27	50011200	Cambodia
'151854387	2019-06-27	33108100	Malaysia
'151906336	2019-06-27	35012100	Malaysia
'151808818	2019-06-27	53312300	Myanmar
'151886404	2019-06-27	53312400	Myanmar/Thailand
'151974860	2019-06-27	46010800	Thailand
'151834082	2019-06-27	46010500	Thailand
'152644651	2019-07-14	51142500	Cambodia
'151842931	2019-06-27	44060500	Vietnam
'152036641	2019-06-27	44010400
'152082558	2019-06-27	44060400
'151849542	2019-06-27	44060500
'152047534	2019-06-27	44200100
'152318977	2019-06-28	13040300	Cambodia
'152212971	2019-06-28	21010200	Cambodia
'152492232	2019-07-14	51010400	Cambodia
'152045778	2019-06-28	33021200	Cambodia
'152039013	2019-06-28	33032600	Cambodia
'151774579	2019-06-28	33032600	Cambodia
'151856753	2019-06-28	33080200	Cambodia
'151873183	2019-06-28	33102400	Cambodia
'151752879	2019-06-28	35018100	Cambodia
'151761341	2019-06-28	35020300	Cambodia
'151904369	2019-06-28	35020300	Cambodia
'152012370	2019-06-28	35050200	Cambodia
'151817648	2019-06-28	35052400	Cambodia
'151903178	2019-06-28	35058200	Cambodia
'152032527	2019-06-28	35080200	Cambodia
'151748545	2019-06-28	35092100	Cambodia
'153016619	2019-07-14	61040400	Cambodia
'152579487	2019-07-14	61011300	Cambodia
'152074748	2019-06-28	41020200	Cambodia
'151928296	2019-06-28	43010200	Cambodia
'152038321	2019-06-28	43040700	Cambodia
'151871209	2019-06-28	43060200	Cambodia
'151806545	2019-06-28	43100300	Cambodia
'151988054	2019-06-28	43313000	Cambodia
'152185858	2019-06-28	44010600	Cambodia
'151980050	2019-06-28	44011300	Cambodia
'151920548	2019-06-28	44011400	Cambodia
'152209079	2019-06-28	44030700	Cambodia
'151898634	2019-06-28	44040200	Cambodia
'151811706	2019-06-28	44092300	Cambodia
'151919078	2019-06-28	44130200	Cambodia
'151979968	2019-06-28	45010200	Cambodia
'152008438	2019-06-28	50011200	Cambodia
'152497024	2019-07-15	11010500	Cambodia
'152011749	2019-06-28	53011100	Cambodia
'152634844	2019-07-15	32060200	Cambodia
'151918730	2019-06-28	53282300	Laos
'151842571	2019-06-28	53280100	Laos
'152072234	2019-06-28	35010200	Malaysia
'151850560	2019-06-28	53092600	Myanmar
'152630122	2019-07-15	51050200	Cambodia
'152583328	2019-07-15	51111100	Cambodia
'151988396	2019-06-28	44010400
'152125581	2019-06-28	44010400
'151834291	2019-06-28	44011100
'152460358	2019-07-15	52030300	Cambodia
'151969992	2019-06-29	35010200	Cambodia
'152083639	2019-06-29	35030400	Cambodia
'151848063	2019-06-29	35040200	Cambodia
'151867203	2019-06-29	36011100	Cambodia
'152065367	2019-06-29	41070300	Cambodia
'152064925	2019-06-29	41070300	Cambodia
'152353160	2019-06-29	41160200	Cambodia
'151970940	2019-06-29	42011200	Cambodia
'152047961	2019-06-29	44010500	Cambodia
'151921190	2019-06-29	44011400	Cambodia
'151976624	2019-06-29	44030600	Cambodia
'152017945	2019-06-29	44190100	Cambodia
'151918433	2019-06-29	44528100	Cambodia
'151924373	2019-06-29	45020200	Cambodia
'152383463	2019-06-29	45010200	Cambodia
'152098699	2019-06-29	35020600	Cambodia
'152098753	2019-06-29	35020600	Cambodia
'152003437	2019-06-29	53280100	Laos
'151850752	2019-06-29	53092600	Myanmar
'152683770	2019-07-16	31011600	Cambodia
'151914193	2019-06-29	44030800	Thailand
'151977680	2019-06-29	44030800	Thailand
'151908091	2019-06-29	46902800	Thailand
'151910108	2019-06-29	33021100	Vietnam
'151999147	2019-06-29	44010400
'151976705	2019-06-29	44011200
'151884719	2019-06-30	33021200	Cambodia
'151843016	2019-06-30	35021100	Cambodia
'151894699	2019-06-30	35020600	Cambodia
'152106662	2019-06-30	35060300	Cambodia
'152136399	2019-06-30	41010300	Cambodia
'152186200	2019-06-30	41097200	Cambodia
'151994588	2019-06-30	43010200	Cambodia
'152020697	2019-06-30	43062300	Cambodia
'151998249	2019-06-30	43130200	Cambodia
'152260890	2019-06-30	44010600	Cambodia
'151930184	2019-06-30	44011400	Cambodia
'152121234	2019-06-30	44010400	Cambodia
'152116024	2019-06-30	44030600	Cambodia
'151924635	2019-06-30	45020200	Cambodia
'152627616	2019-07-16	37081100	Cambodia
'151922621	2019-06-30	53010200	Cambodia
'152065159	2019-06-30	53011100	Cambodia
'152170859	2019-06-30	53280100	Cambodia
'152716941	2019-07-17	31011600	Cambodia
'152550695	2019-07-17	51100200	Cambodia
'151924264	2019-06-30	53011100	Laos
'152037285	2019-06-30	44011300	Bangladesh
'152134838	2019-06-30	44010400	Thailand
'151855471	2019-06-30	44031100	Thailand
'152012739	2019-06-30	44030700	Thailand
'151991541	2019-06-30	44010400
'152045012	2019-06-30	44010400
'151951774	2019-06-30	44011100
'152104105	2019-06-30	44011200
'152092296	2019-07-01	43050300	Philippines
'151887892	2019-07-01	21010200	Cambodia
'153006950	2019-07-18	51010400	Cambodia
'152967687	2019-07-19	31011600	Cambodia
'152061178	2019-07-01	33068300	Cambodia
'152048599	2019-07-01	33102400	Cambodia
'151891100	2019-07-01	33108200	Cambodia
'152016252	2019-07-01	35010200	Cambodia
'152110263	2019-07-01	35021100	Cambodia
'152041692	2019-07-01	35021100	Cambodia
'151964673	2019-07-01	35032200	Cambodia
'152030999	2019-07-01	35032200	Cambodia
'152199771	2019-07-01	35050200	Cambodia
'152013566	2019-07-01	35052400	Cambodia
'152300267	2019-07-01	35090200	Cambodia
'152089884	2019-07-01	35098100	Cambodia
'151948264	2019-07-01	36040300	Cambodia
'152001703	2019-07-01	36078100	Cambodia
'152163709	2019-07-01	36011100	Cambodia
'151886011	2019-07-01	41070200	Cambodia
'152077534	2019-07-01	42011200	Cambodia
'152011565	2019-07-01	42060600	Cambodia
'152035087	2019-07-01	43010200	Cambodia
'152325263	2019-07-01	44010400	Cambodia
'152008612	2019-07-01	44011200	Cambodia
'152142752	2019-07-01	44018300	Cambodia
'152206598	2019-07-01	44030500	Cambodia
'152119495	2019-07-01	44030600	Cambodia
'152326530	2019-07-01	44080200	Cambodia
'152024038	2019-07-01	44190100	Cambodia
'151953995	2019-07-01	44530200	Cambodia
'151944185	2019-07-01	45050200	Cambodia
'152896651	2019-07-20	32060200	Cambodia
'151926902	2019-07-01	53011100	Cambodia
'151924821	2019-07-01	53011100	Cambodia
'152897434	2019-07-20	32060200	Cambodia
'152009598	2019-07-01	33068100	Cambodia
'152143216	2019-07-01	53282300	Laos
'151897980	2019-07-01	53282300	Laos
'152002470	2019-07-01	50015400	Maldives
'152098440	2019-07-01	53310200	Myanmar
'152952239	2019-07-20	34120200	Cambodia
'152119859	2019-07-01	33020300
'152330544	2019-07-01	44010500
'151992135	2019-07-02	44010400	Philippines
'152521689	2019-07-02	36011100	Guangdong
'152136368	2019-07-02	13040300	Cambodia
'152354279	2019-07-02	21041100	Cambodia
'152831236	2019-07-20	37081100	Cambodia
'152795453	2019-07-20	51010400	Cambodia
'152113497	2019-07-02	33018500	Cambodia
'152279933	2019-07-02	33021200	Cambodia
'152036162	2019-07-02	33068100	Cambodia
'152305300	2019-07-02	33100300	Cambodia
'151995511	2019-07-02	33102400	Cambodia
'152109921	2019-07-02	35010200	Cambodia
'152199300	2019-07-02	35050200	Cambodia
'152109161	2019-07-02	35082100	Cambodia
'151942392	2019-07-02	35092100	Cambodia
'152227297	2019-07-02	41010300	Cambodia
'151941881	2019-07-02	42130300	Cambodia
'152047389	2019-07-02	44011300	Cambodia
'152061576	2019-07-02	44018300	Cambodia
'152155637	2019-07-02	44030700	Cambodia
'152012411	2019-07-02	44030700	Cambodia
'152009013	2019-07-02	44031100	Cambodia
'152131415	2019-07-02	44040200	Cambodia
'152130628	2019-07-02	44011100	Cambodia
'152252602	2019-07-02	44070300	Cambodia
'152217184	2019-07-02	44088300	Cambodia
'152005918	2019-07-02	44140200	Cambodia
'152085303	2019-07-02	44190100	Cambodia
'152197223	2019-07-02	44528100	Cambodia
'151954010	2019-07-02	44530200	Cambodia
'152037302	2019-07-02	45020200	Cambodia
'152162282	2019-07-02	46010500	Cambodia
'151938919	2019-07-02	50010600	Cambodia
'152258557	2019-07-02	50011800	Cambodia
'152160241	2019-07-02	50023500	Cambodia
'152778742	2019-07-22	32128300	Cambodia
'152911456	2019-07-22	51010400	Cambodia
'152439574	2019-07-02	53011100	Cambodia
'153004485	2019-07-24	31011400	Cambodia
'152273976	2019-07-02	53280100	Cambodia
'152315353	2019-07-02	50011200	Cambodia
'153000615	2019-07-24	32101200	Cambodia
'152198679	2019-07-02	43100300	Guangdong
'152125616	2019-07-02	44010400
'151997682	2019-07-02	44010400
'151957530	2019-07-02	44080200
'152013562	2019-07-02	44538100
'152071127	2019-07-03	53011100	Afria
'152086299	2019-07-03	35058200	Philippines
'152650567	2019-07-03	21010200	Cambodia
'153220785	2019-07-24	51090300	Cambodia
'152008036	2019-07-03	33018200	Cambodia
'152187180	2019-07-03	33021200	Cambodia
'152043024	2019-07-03	33010200	Cambodia
'152007066	2019-07-03	33068100	Cambodia
'152250935	2019-07-03	33070200	Cambodia
'152034218	2019-07-03	35021100	Cambodia
'152143609	2019-07-03	35058100	Cambodia
'152219258	2019-07-03	35010200	Cambodia
'153051997	2019-07-25	23010300	Cambodia
'152172000	2019-07-03	42011200	Cambodia
'152359641	2019-07-03	42102400	Cambodia
'152048459	2019-07-03	43030200	Cambodia
'152084387	2019-07-03	43050300	Cambodia
'152235745	2019-07-03	43070200	Cambodia
'152237629	2019-07-03	43070200	Cambodia
'152208040	2019-07-03	43120200	Cambodia
'152231931	2019-07-03	44010600	Cambodia
'152449534	2019-07-03	44011100	Cambodia
'152535261	2019-07-03	44030700	Cambodia
'152014107	2019-07-03	44030900	Cambodia
'152172440	2019-07-03	44130200	Cambodia
'152207578	2019-07-03	44190100	Cambodia
'152175625	2019-07-03	44520200	Cambodia
'152091764	2019-07-03	50011200	Cambodia
'152184055	2019-07-03	50010600	Cambodia
'152012457	2019-07-03	53011100	Cambodia
'152440035	2019-07-03	53011100	Cambodia
'152012037	2019-07-03	53011100	Cambodia
'152218533	2019-07-03	53310200	Cambodia
'152021072	2019-07-03	44011100	Cambodia
'153168816	2019-07-25	34011100	Cambodia
'152092290	2019-07-03	50011200	Cambodia
'152110054	2019-07-03	35010200	Cote d'Ivoire
'152070492	2019-07-03	53011100	Laos
'152280697	2019-07-03	53282300	Laos
'152067639	2019-07-03	53280100	Laos
'152007637	2019-07-03	53310200	Myanmar
'152046344	2019-07-03	53310200	Myanmar
'153108081	2019-07-25	51050200	Cambodia
'152209364	2019-07-03	44010500
'152151255	2019-07-03	44200100
'152122389	2019-07-04	33020500	Philippines
'153017446	2019-07-25	51130400	Cambodia
'153021507	2019-07-26	31011200	Cambodia
'152578246	2019-07-04	33018500	Cambodia
'152202932	2019-07-04	33068100	Cambodia
'152295672	2019-07-04	33100400	Cambodia
'152113794	2019-07-04	35018200	Cambodia
'152328686	2019-07-04	35020600	Cambodia
'152201050	2019-07-04	35020600	Cambodia
'152291909	2019-07-04	35052400	Cambodia
'152170361	2019-07-04	36010200	Cambodia
'152437383	2019-07-04	41097200	Cambodia
'152249267	2019-07-04	42011200	Cambodia
'152132028	2019-07-04	42011200	Cambodia
'152308474	2019-07-04	42100300	Cambodia
'152588741	2019-07-04	43012400	Cambodia
'152241684	2019-07-04	43021100	Cambodia
'152021349	2019-07-04	43100300	Cambodia
'152292858	2019-07-04	43110200	Cambodia
'152040460	2019-07-04	44011100	Cambodia
'152060908	2019-07-04	44011100	Cambodia
'152222902	2019-07-04	44011100	Cambodia
'152184208	2019-07-04	44011400	Cambodia
'152020138	2019-07-04	44018400	Cambodia
'152362904	2019-07-04	44030400	Cambodia
'152245474	2019-07-04	44030600	Cambodia
'152133325	2019-07-04	44030700	Cambodia
'152093843	2019-07-04	44140200	Cambodia
'152972846	2019-07-26	31011200	Cambodia
'153121110	2019-07-26	32060200	Cambodia
'152410197	2019-07-04	53011100	Cambodia
'152537903	2019-07-04	53010200	Cambodia
'152197131	2019-07-04	44200100	Laos
'152927383	2019-07-26	34040300	Cambodia
'152993140	2019-07-26	34162100	Cambodia
'152194831	2019-07-04	44060500
'152048163	2019-07-04	44080200
'152148811	2019-07-04	44200100
'152151498	2019-07-04	44200100
'153055134	2019-07-26	51010700	Cambodia
'152190266	2019-07-05	33020500	Cambodia
'152125272	2019-07-05	33032600	Cambodia
'152121016	2019-07-05	33038200	Cambodia
'152104410	2019-07-05	33062100	Cambodia
'152119031	2019-07-05	33110200	Cambodia
'152199360	2019-07-05	35021100	Cambodia
'152200882	2019-07-05	35020600	Cambodia
'152235141	2019-07-05	35021100	Cambodia
'152192960	2019-07-05	35060300	Cambodia
'152306539	2019-07-05	35010200	Cambodia
'152461602	2019-07-05	35010200	Cambodia
'152232773	2019-07-05	36010200	Cambodia
'152319250	2019-07-05	36050200	Cambodia
'152439678	2019-07-05	41097200	Cambodia
'152226734	2019-07-05	42050200	Cambodia
'152210545	2019-07-05	42011200	Cambodia
'152155056	2019-07-05	43090300	Cambodia
'152299866	2019-07-05	44010600	Cambodia
'152192273	2019-07-05	44018300	Cambodia
'152133977	2019-07-05	44030700	Cambodia
'152207015	2019-07-05	44190100	Cambodia
'152222119	2019-07-05	44200100	Cambodia
'152325260	2019-07-05	44520200	Cambodia
'152732626	2019-07-05	50011800	Cambodia
'153051402	2019-07-26	52220100	Cambodia
'153083130	2019-07-26	11011200	Cambodia
'153092370	2019-07-27	32041300	Cambodia
'152296712	2019-07-05	53011100	Cambodia
'152405740	2019-07-05	44030700	Cambodia
'152244427	2019-07-05	53282200	Myanmar
'152332375	2019-07-05	53310200	Myanmar
'152150492	2019-07-05	33100400	Thailand
'152258630	2019-07-05	41097200	Thailand
'152133186	2019-07-05	53011100	Thailand
'152253650	2019-07-05	36011100	Thailand
'153052321	2019-07-27	32128100	Cambodia
[truncated: 20,689 more rows]
