# Supplementary material for: The epidemiology and evolutionary dynamics of massive dengue outbreak in China, 2019
Source: Front Microbiol. 2023 Apr 17;14:1156176. doi: 10.3389/fmicb.2023.1156176 (PMC10149964; doi:10.3389/fmicb.2023.1156176)
Supplement: Supplementary Appendix 1 — Dengue cases downloaded from China Notifiable Disease Surveillance System. [file Data_Sheet_1.ZIP › Supp/Appendix 2_China_2019.xlsx]

## Sheet: Sheet1
Accession no.	Location	Year	Serotype	Genotype
MN556094	China_Guangdong	2019	DENV 1	I
MN913521	China_Guangdong	2019	DENV 1	I
MN913522	China_Guangdong	2019	DENV 1	I
MN913526	China_Guangdong	2019	DENV 1	I
MN913527	China_Guangdong	2019	DENV 1	I
MN913529	China_Guangdong	2019	DENV 1	I
MN913530	China_Guangdong	2019	DENV 1	I
MN921261	China_Guangdong	2019	DENV 1	I
MN921263	China_Guangdong	2019	DENV 1	I
MN921272	China_Guangdong	2019	DENV 1	I
MN921278	China_Guangdong	2019	DENV 1	I
MN921282	China_Guangdong	2019	DENV 1	I
MN921290	China_Guangdong	2019	DENV 1	I
MN921292	China_Guangdong	2019	DENV 1	I
MN921297	China_Guangdong	2019	DENV 1	I
MN921298	China_Guangdong	2019	DENV 1	I
MN921300	China_Guangdong	2019	DENV 1	I
MN921302	China_Guangdong	2019	DENV 1	I
MN921303	China_Guangdong	2019	DENV 1	I
MN921304	China_Guangdong	2019	DENV 1	I
MN921308	China_Guangdong	2019	DENV 1	I
MN921309	China_Guangdong	2019	DENV 1	I
MN921314	China_Guangdong	2019	DENV 1	I
MN921316	China_Guangdong	2019	DENV 1	I
MN921318	China_Guangdong	2019	DENV 1	I
MN921319	China_Guangdong	2019	DENV 1	I
MN921323	China_Guangdong	2019	DENV 1	I
MN921327	China_Guangdong	2019	DENV 1	I
MN921329	China_Guangdong	2019	DENV 1	I
MN921332	China_Guangdong	2019	DENV 1	I
MN921338	China_Guangdong	2019	DENV 1	I
MN921339	China_Guangdong	2019	DENV 1	I
MN921340	China_Guangdong	2019	DENV 1	I
MN921341	China_Guangdong	2019	DENV 1	I
MN921343	China_Guangdong	2019	DENV 1	I
MN921344	China_Guangdong	2019	DENV 1	I
MN921345	China_Guangdong	2019	DENV 1	I
MN921346	China_Guangdong	2019	DENV 1	I
MN921351	China_Guangdong	2019	DENV 1	I
MN921361	China_Guangdong	2019	DENV 1	I
MN921364	China_Guangdong	2019	DENV 1	I
MN921365	China_Guangdong	2019	DENV 1	I
MN921376	China_Guangdong	2019	DENV 1	I
MN921377	China_Guangdong	2019	DENV 1	I
MN921378	China_Guangdong	2019	DENV 1	I
MN921379	China_Guangdong	2019	DENV 1	I
MN921381	China_Guangdong	2019	DENV 1	I
MN921382	China_Guangdong	2019	DENV 1	I
MN921383	China_Guangdong	2019	DENV 1	I
MN921384	China_Guangdong	2019	DENV 1	I
MN921385	China_Guangdong	2019	DENV 1	I
MN921386	China_Guangdong	2019	DENV 1	I
MN921391	China_Guangdong	2019	DENV 1	I
MN921392	China_Guangdong	2019	DENV 1	I
MN921393	China_Guangdong	2019	DENV 1	I
MN921397	China_Guangdong	2019	DENV 1	I
MN921399	China_Guangdong	2019	DENV 1	I
MN921400	China_Guangdong	2019	DENV 1	I
MN921402	China_Guangdong	2019	DENV 1	I
MN921406	China_Guangdong	2019	DENV 1	I
MN921407	China_Guangdong	2019	DENV 1	I
MN921408	China_Guangdong	2019	DENV 1	I
MN921410	China_Guangdong	2019	DENV 1	I
MN921411	China_Guangdong	2019	DENV 1	I
MN921414	China_Guangdong	2019	DENV 1	I
MN921416	China_Guangdong	2019	DENV 1	I
MN921417	China_Guangdong	2019	DENV 1	I
MN921419	China_Guangdong	2019	DENV 1	I
MN921420	China_Guangdong	2019	DENV 1	I
MN921424	China_Guangdong	2019	DENV 1	I
MN921425	China_Guangdong	2019	DENV 1	I
MN921426	China_Guangdong	2019	DENV 1	I
MN921430	China_Guangdong	2019	DENV 1	I
MN921432	China_Guangdong	2019	DENV 1	I
MN921434	China_Guangdong	2019	DENV 1	I
MN921435	China_Guangdong	2019	DENV 1	I
MN921437	China_Guangdong	2019	DENV 1	I
MN921438	China_Guangdong	2019	DENV 1	I
MN921439	China_Guangdong	2019	DENV 1	I
MN921441	China_Guangdong	2019	DENV 1	I
MN921442	China_Guangdong	2019	DENV 1	I
MN921444	China_Guangdong	2019	DENV 1	I
MN921445	China_Guangdong	2019	DENV 1	I
MN921446	China_Guangdong	2019	DENV 1	I
MN921447	China_Guangdong	2019	DENV 1	I
MN921449	China_Guangdong	2019	DENV 1	I
MN921450	China_Guangdong	2019	DENV 1	I
MN921453	China_Guangdong	2019	DENV 1	I
MN921455	China_Guangdong	2019	DENV 1	I
MN921458	China_Guangdong	2019	DENV 1	I
MN921459	China_Guangdong	2019	DENV 1	I
MN921461	China_Guangdong	2019	DENV 1	I
MN921462	China_Guangdong	2019	DENV 1	I
MN921467	China_Guangdong	2019	DENV 1	I
MN921471	China_Guangdong	2019	DENV 1	I
MN921472	China_Guangdong	2019	DENV 1	I
MN921473	China_Guangdong	2019	DENV 1	I
MN921475	China_Guangdong	2019	DENV 1	I
MN921478	China_Guangdong	2019	DENV 1	I
MN921479	China_Guangdong	2019	DENV 1	I
MN921481	China_Guangdong	2019	DENV 1	I
MN921485	China_Guangdong	2019	DENV 1	I
MN921492	China_Guangdong	2019	DENV 1	I
MN921495	China_Guangdong	2019	DENV 1	I
MN921498	China_Guangdong	2019	DENV 1	I
MN921500	China_Guangdong	2019	DENV 1	I
MN921501	China_Guangdong	2019	DENV 1	I
MN921503	China_Guangdong	2019	DENV 1	I
MN921505	China_Guangdong	2019	DENV 1	I
MN921509	China_Guangdong	2019	DENV 1	I
MN921510	China_Guangdong	2019	DENV 1	I
MN921516	China_Guangdong	2019	DENV 1	I
MN921519	China_Guangdong	2019	DENV 1	I
MN921521	China_Guangdong	2019	DENV 1	I
MN921522	China_Guangdong	2019	DENV 1	I
MN921531	China_Guangdong	2019	DENV 1	I
MN921532	China_Guangdong	2019	DENV 1	I
MN921533	China_Guangdong	2019	DENV 1	I
MN921538	China_Guangdong	2019	DENV 1	I
MN921539	China_Guangdong	2019	DENV 1	I
MN921544	China_Guangdong	2019	DENV 1	I
MN921549	China_Guangdong	2019	DENV 1	I
MN921551	China_Guangdong	2019	DENV 1	I
MN921560	China_Guangdong	2019	DENV 1	I
MN921570	China_Guangdong	2019	DENV 1	I
MN921573	China_Guangdong	2019	DENV 1	I
MN921574	China_Guangdong	2019	DENV 1	I
MN921576	China_Guangdong	2019	DENV 1	I
MN921590	China_Guangdong	2019	DENV 1	I
MN921592	China_Guangdong	2019	DENV 1	I
MN921593	China_Guangdong	2019	DENV 1	I
MN921606	China_Guangdong	2019	DENV 1	I
MN921607	China_Guangdong	2019	DENV 1	I
MN921608	China_Guangdong	2019	DENV 1	I
MN921614	China_Guangdong	2019	DENV 1	I
MN921617	China_Guangdong	2019	DENV 1	I
MN921618	China_Guangdong	2019	DENV 1	I
MN921619	China_Guangdong	2019	DENV 1	I
MN921620	China_Guangdong	2019	DENV 1	I
MN921621	China_Guangdong	2019	DENV 1	I
MN921622	China_Guangdong	2019	DENV 1	I
MN921626	China_Guangdong	2019	DENV 1	I
MN921627	China_Guangdong	2019	DENV 1	I
MN921629	China_Guangdong	2019	DENV 1	I
MN921631	China_Guangdong	2019	DENV 1	I
MN921634	China_Guangdong	2019	DENV 1	I
MN921638	China_Guangdong	2019	DENV 1	I
MN921642	China_Guangdong	2019	DENV 1	I
MN923077	China_Guangdong	2019	DENV 1	I
MN923088	China_Guangdong	2019	DENV 1	I
MN923094	China_Guangdong	2019	DENV 1	I
MN923097	China_Guangdong	2019	DENV 1	I
MN923103	China_Guangdong	2019	DENV 1	I
MW014035	China_Guangdong	2019	DENV 1	I
MW014036	China_Guangdong	2019	DENV 1	I
MW014037	China_Guangdong	2019	DENV 1	I
MW261831	China_Guangdong	2019	DENV 1	I
MW261844	China_Guangdong	2019	DENV 1	I
MW261845	China_Guangdong	2019	DENV 1	I
MW261846	China_Guangdong	2019	DENV 1	I
MW261847	China_Guangdong	2019	DENV 1	I
MN921456	China_Guangxi	2019	DENV 1	I
OM250411	China_Guangxi	2019	DENV 1	I
OM250413	China_Guangxi	2019	DENV 1	I
OM250416	China_Guangxi	2019	DENV 1	I
MT447147	China_Hainan	2019	DENV 1	I
MT447149	China_Hainan	2019	DENV 1	I
MT447150	China_Hainan	2019	DENV 1	I
MW547410	China_Hainan	2019	DENV 1	I
MW547425	China_Hainan	2019	DENV 1	I
MW547447	China_Hainan	2019	DENV 1	I
MW547451	China_Hainan	2019	DENV 1	I
MW547452	China_Hainan	2019	DENV 1	I
MW547455	China_Hainan	2019	DENV 1	I
MW547462	China_Hainan	2019	DENV 1	I
MW547468	China_Hainan	2019	DENV 1	I
MW547776	China_Hainan	2019	DENV 1	I
MW548641	China_Hainan	2019	DENV 1	I
MW548652	China_Hainan	2019	DENV 1	I
MW549323	China_Hainan	2019	DENV 1	I
MK905537	China_Henan	2019	DENV 1	I
MN653528	China_Henan	2019	DENV 1	I
MN653529	China_Henan	2019	DENV 1	I
MN653533	China_Henan	2019	DENV 1	I
MN653534	China_Henan	2019	DENV 1	I
MW365266	China_Henan	2019	DENV 1	I
MW365267	China_Henan	2019	DENV 1	I
MW365270	China_Henan	2019	DENV 1	I
MW365271	China_Henan	2019	DENV 1	I
MW581890	China_Henan	2019	DENV 1	I
MN921613	China_Hunan	2019	DENV 1	I
MN894185	China_Jiangxi	2019	DENV 1	I
MN894186	China_Jiangxi	2019	DENV 1	I
MN894191	China_Jiangxi	2019	DENV 1	I
MN894192	China_Jiangxi	2019	DENV 1	I
MN894194	China_Jiangxi	2019	DENV 1	I
MN894200	China_Jiangxi	2019	DENV 1	I
MN894207	China_Jiangxi	2019	DENV 1	I
MN894218	China_Jiangxi	2019	DENV 1	I
MN894225	China_Jiangxi	2019	DENV 1	I
MN894226	China_Jiangxi	2019	DENV 1	I
MN894229	China_Jiangxi	2019	DENV 1	I
MN894230	China_Jiangxi	2019	DENV 1	I
MN894232	China_Jiangxi	2019	DENV 1	I
MN894235	China_Jiangxi	2019	DENV 1	I
MN894237	China_Jiangxi	2019	DENV 1	I
MN894238	China_Jiangxi	2019	DENV 1	I
MN894239	China_Jiangxi	2019	DENV 1	I
MN894243	China_Jiangxi	2019	DENV 1	I
MN894246	China_Jiangxi	2019	DENV 1	I
MN894249	China_Jiangxi	2019	DENV 1	I
MN894251	China_Jiangxi	2019	DENV 1	I
MN894252	China_Jiangxi	2019	DENV 1	I
MN894253	China_Jiangxi	2019	DENV 1	I
MN894265	China_Jiangxi	2019	DENV 1	I
MT705017	China_Yunnan	2019	DENV 1	I
MT705019	China_Yunnan	2019	DENV 1	I
MT705020	China_Yunnan	2019	DENV 1	I
MT705021	China_Yunnan	2019	DENV 1	I
MT705022	China_Yunnan	2019	DENV 1	I
MT705024	China_Yunnan	2019	DENV 1	I
MT705025	China_Yunnan	2019	DENV 1	I
MT705028	China_Yunnan	2019	DENV 1	I
MT705031	China_Yunnan	2019	DENV 1	I
MT705032	China_Yunnan	2019	DENV 1	I
MT705034	China_Yunnan	2019	DENV 1	I
MT705036	China_Yunnan	2019	DENV 1	I
MT705037	China_Yunnan	2019	DENV 1	I
MT705038	China_Yunnan	2019	DENV 1	I
MT705039	China_Yunnan	2019	DENV 1	I
MT705040	China_Yunnan	2019	DENV 1	I
MT705042	China_Yunnan	2019	DENV 1	I
MT705046	China_Yunnan	2019	DENV 1	I
MT705047	China_Yunnan	2019	DENV 1	I
MT705048	China_Yunnan	2019	DENV 1	I
MT705050	China_Yunnan	2019	DENV 1	I
MT705051	China_Yunnan	2019	DENV 1	I
MT705062	China_Yunnan	2019	DENV 1	I
MT705064	China_Yunnan	2019	DENV 1	I
MT705065	China_Yunnan	2019	DENV 1	I
MT705066	China_Yunnan	2019	DENV 1	I
MT705070	China_Yunnan	2019	DENV 1	I
MT705071	China_Yunnan	2019	DENV 1	I
MT705073	China_Yunnan	2019	DENV 1	I
MT705075	China_Yunnan	2019	DENV 1	I
MT705078	China_Yunnan	2019	DENV 1	I
MT705079	China_Yunnan	2019	DENV 1	I
MT705080	China_Yunnan	2019	DENV 1	I
MT705082	China_Yunnan	2019	DENV 1	I
MT705084	China_Yunnan	2019	DENV 1	I
MT705086	China_Yunnan	2019	DENV 1	I
MT705087	China_Yunnan	2019	DENV 1	I
MT705090	China_Yunnan	2019	DENV 1	I
MT705091	China_Yunnan	2019	DENV 1	I
MT705094	China_Yunnan	2019	DENV 1	I
MT705095	China_Yunnan	2019	DENV 1	I
MT705099	China_Yunnan	2019	DENV 1	I
MT705100	China_Yunnan	2019	DENV 1	I
MT705103	China_Yunnan	2019	DENV 1	I
MT705104	China_Yunnan	2019	DENV 1	I
MT705106	China_Yunnan	2019	DENV 1	I
MT705107	China_Yunnan	2019	DENV 1	I
MT705108	China_Yunnan	2019	DENV 1	I
MT705119	China_Yunnan	2019	DENV 1	I
MT705121	China_Yunnan	2019	DENV 1	I
MT705123	China_Yunnan	2019	DENV 1	I
MT705124	China_Yunnan	2019	DENV 1	I
MT705126	China_Yunnan	2019	DENV 1	I
MT705129	China_Yunnan	2019	DENV 1	I
MT705133	China_Yunnan	2019	DENV 1	I
MT705135	China_Yunnan	2019	DENV 1	I
MT705142	China_Yunnan	2019	DENV 1	I
MW386865	China_Yunnan	2019	DENV 1	I
MW386867	China_Yunnan	2019	DENV 1	I
MZ452998	China_Yunnan	2019	DENV 1	I
MZ452999	China_Yunnan	2019	DENV 1	I
MZ453000	China_Yunnan	2019	DENV 1	I
MZ453001	China_Yunnan	2019	DENV 1	I
MZ453003	China_Yunnan	2019	DENV 1	I
MZ453004	China_Yunnan	2019	DENV 1	I
MZ453005	China_Yunnan	2019	DENV 1	I
MN444623	China_Zhejiang	2019	DENV 1	I
MN444624	China_Zhejiang	2019	DENV 1	I
MT078643	China_Zhejiang	2019	DENV 1	I
MW582700	China_Zhejiang	2019	DENV 1	I
MW582701	China_Zhejiang	2019	DENV 1	I
MW582702	China_Zhejiang	2019	DENV 1	I
MW582703	China_Zhejiang	2019	DENV 1	I
MW582706	China_Zhejiang	2019	DENV 1	I
MW582708	China_Zhejiang	2019	DENV 1	I
MW582815	China_Zhejiang	2019	DENV 1	I
OK448162	China_Zhejiang	2019	DENV 1	I
MN923080	China_Guangdong	2019	DENV 1	IV
MW261836	China_Guangdong	2019	DENV 1	IV
MN921326	China_Guangdong	2019	DENV 1	V
MN921366	China_Guangdong	2019	DENV 1	V
MN921488	China_Guangdong	2019	DENV 1	V
MN921523	China_Guangdong	2019	DENV 1	V
MN921567	China_Guangdong	2019	DENV 1	V
MN921591	China_Guangdong	2019	DENV 1	V
MN923082	China_Guangdong	2019	DENV 1	V
MN923085	China_Guangdong	2019	DENV 1	V
MN923096	China_Guangdong	2019	DENV 1	V
MN923120	China_Guangdong	2019	DENV 2	Asian I
MT705574	China_Yunnan	2019	DENV 2	Asian I
MT705582	China_Yunnan	2019	DENV 2	Asian I
MT705584	China_Yunnan	2019	DENV 2	Asian I
MT705608	China_Yunnan	2019	DENV 2	Asian I
MT705609	China_Yunnan	2019	DENV 2	Asian I
MT705610	China_Yunnan	2019	DENV 2	Asian I
MZ453007	China_Yunnan	2019	DENV 2	Asian I
MN913511	China_Guangdong	2019	DENV 2	Cosmopolitan
MN913512	China_Guangdong	2019	DENV 2	Cosmopolitan
MN913513	China_Guangdong	2019	DENV 2	Cosmopolitan
MN923108	China_Guangdong	2019	DENV 2	Cosmopolitan
MN923110	China_Guangdong	2019	DENV 2	Cosmopolitan
MN923112	China_Guangdong	2019	DENV 2	Cosmopolitan
MN923118	China_Guangdong	2019	DENV 2	Cosmopolitan
MN923121	China_Guangdong	2019	DENV 2	Cosmopolitan
MW018164	China_Guangdong	2019	DENV 2	Cosmopolitan
MW018168	China_Guangdong	2019	DENV 2	Cosmopolitan
MW018169	China_Guangdong	2019	DENV 2	Cosmopolitan
MW018170	China_Guangdong	2019	DENV 2	Cosmopolitan
OM368351	China_Guangdong	2019	DENV 2	Cosmopolitan
MW365269	China_Henan	2019	DENV 2	Cosmopolitan
MW581891	China_Henan	2019	DENV 2	Cosmopolitan
MT705575	China_Yunnan	2019	DENV 2	Cosmopolitan
MT705576	China_Yunnan	2019	DENV 2	Cosmopolitan
MT705577	China_Yunnan	2019	DENV 2	Cosmopolitan
MT705578	China_Yunnan	2019	DENV 2	Cosmopolitan
MT705579	China_Yunnan	2019	DENV 2	Cosmopolitan
MT705580	China_Yunnan	2019	DENV 2	Cosmopolitan
MT705581	China_Yunnan	2019	DENV 2	Cosmopolitan
MT705585	China_Yunnan	2019	DENV 2	Cosmopolitan
MT705586	China_Yunnan	2019	DENV 2	Cosmopolitan
MT705587	China_Yunnan	2019	DENV 2	Cosmopolitan
MT705588	China_Yunnan	2019	DENV 2	Cosmopolitan
MT705589	China_Yunnan	2019	DENV 2	Cosmopolitan
MT705593	China_Yunnan	2019	DENV 2	Cosmopolitan
MT705596	China_Yunnan	2019	DENV 2	Cosmopolitan
MT705597	China_Yunnan	2019	DENV 2	Cosmopolitan
MT705598	China_Yunnan	2019	DENV 2	Cosmopolitan
MT705599	China_Yunnan	2019	DENV 2	Cosmopolitan
MT705600	China_Yunnan	2019	DENV 2	Cosmopolitan
MT705601	China_Yunnan	2019	DENV 2	Cosmopolitan
MT705611	China_Yunnan	2019	DENV 2	Cosmopolitan
MT705612	China_Yunnan	2019	DENV 2	Cosmopolitan
MT705613	China_Yunnan	2019	DENV 2	Cosmopolitan
MT705614	China_Yunnan	2019	DENV 2	Cosmopolitan
MT705615	China_Yunnan	2019	DENV 2	Cosmopolitan
MT754367	China_Yunnan	2019	DENV 2	Cosmopolitan
MT754368	China_Yunnan	2019	DENV 2	Cosmopolitan
MT754370	China_Yunnan	2019	DENV 2	Cosmopolitan
MT754371	China_Yunnan	2019	DENV 2	Cosmopolitan
MZ452990	China_Yunnan	2019	DENV 2	Cosmopolitan
MZ452991	China_Yunnan	2019	DENV 2	Cosmopolitan
MZ452992	China_Yunnan	2019	DENV 2	Cosmopolitan
MZ452993	China_Yunnan	2019	DENV 2	Cosmopolitan
MZ452994	China_Yunnan	2019	DENV 2	Cosmopolitan
MZ452995	China_Yunnan	2019	DENV 2	Cosmopolitan
MZ452996	China_Yunnan	2019	DENV 2	Cosmopolitan
MZ453006	China_Yunnan	2019	DENV 2	Cosmopolitan
MZ453008	China_Yunnan	2019	DENV 2	Cosmopolitan
MZ453009	China_Yunnan	2019	DENV 2	Cosmopolitan
MZ453010	China_Yunnan	2019	DENV 2	Cosmopolitan
MZ453011	China_Yunnan	2019	DENV 2	Cosmopolitan
MN922035	China_Guangdong	2019	DENV 3	I
MN922040	China_Guangdong	2019	DENV 3	I
MN922041	China_Guangdong	2019	DENV 3	I
MN227700	China_Guangdong	2019	DENV 3	III
MN913503	China_Guangdong	2019	DENV 3	III
MN915213	China_Guangdong	2019	DENV 3	III
MN915218	China_Guangdong	2019	DENV 3	III
MN915219	China_Guangdong	2019	DENV 3	III
MN964274	China_Guangdong	2019	DENV 3	III
MW720888	China_Guangdong	2019	DENV 3	III
MT815453	China_Yunnan	2019	DENV 3	III
MZ452997	China_Yunnan	2019	DENV 3	III
