# Supplementary material for: The epidemiology and evolutionary dynamics of massive dengue outbreak in China, 2019
Source: Front Microbiol. 2023 Apr 17;14:1156176. doi: 10.3389/fmicb.2023.1156176 (PMC10149964; doi:10.3389/fmicb.2023.1156176)
Supplement: Supplementary Appendix 1 — Dengue cases downloaded from China Notifiable Disease Surveillance System. [file Data_Sheet_1.ZIP › Supp/Appendix 3_reference.xlsx]

## Sheet: Sheet1
Accession no.	Location	Year	Serotype	Genotype
OK159945	Cambodia	2020	DENV 1	I
OK159968	Cambodia	2020	DENV 1	I
OL411495	Cambodia	2020	DENV 1	I
OL411497	Cambodia	2020	DENV 1	I
MN921256	Cambodia	2019	DENV 1	I
MN921257	Cambodia	2019	DENV 1	I
MN921265	Cambodia	2019	DENV 1	I
MN921266	Cambodia	2019	DENV 1	I
MN921274	Cambodia	2019	DENV 1	I
MN921276	Cambodia	2019	DENV 1	I
MN921286	Cambodia	2019	DENV 1	I
MN921287	Cambodia	2019	DENV 1	I
MN921289	Cambodia	2019	DENV 1	I
MN921295	Cambodia	2019	DENV 1	I
MN921313	Cambodia	2019	DENV 1	I
MN921368	Cambodia	2019	DENV 1	I
MN921518	Cambodia	2019	DENV 1	I
MN921556	Cambodia	2019	DENV 1	I
MN921557	Cambodia	2019	DENV 1	I
MN921558	Cambodia	2019	DENV 1	I
MN921561	Cambodia	2019	DENV 1	I
MN921639	Cambodia	2019	DENV 1	I
MN923099	Cambodia	2019	DENV 1	I
MW014040	Cambodia	2019	DENV 1	I
MW014042	Cambodia	2019	DENV 1	I
MW228041	Cambodia	2019	DENV 1	I
MW314720	Cambodia	2019	DENV 1	I
MW314721	Cambodia	2019	DENV 1	I
OK159935	Cambodia	2019	DENV 1	I
OK159936	Cambodia	2019	DENV 1	I
OK159937	Cambodia	2019	DENV 1	I
OK159938	Cambodia	2019	DENV 1	I
OK159939	Cambodia	2019	DENV 1	I
OK159943	Cambodia	2019	DENV 1	I
OK159946	Cambodia	2019	DENV 1	I
OK159947	Cambodia	2019	DENV 1	I
OK159948	Cambodia	2019	DENV 1	I
OK159949	Cambodia	2019	DENV 1	I
OK159950	Cambodia	2019	DENV 1	I
OK159951	Cambodia	2019	DENV 1	I
OK159952	Cambodia	2019	DENV 1	I
OK159953	Cambodia	2019	DENV 1	I
OK159954	Cambodia	2019	DENV 1	I
OK159955	Cambodia	2019	DENV 1	I
OK159956	Cambodia	2019	DENV 1	I
OK159959	Cambodia	2019	DENV 1	I
OK159963	Cambodia	2019	DENV 1	I
OK159964	Cambodia	2019	DENV 1	I
OK159965	Cambodia	2019	DENV 1	I
OK159969	Cambodia	2019	DENV 1	I
OK159971	Cambodia	2019	DENV 1	I
OK159973	Cambodia	2019	DENV 1	I
OK159974	Cambodia	2019	DENV 1	I
OK159975	Cambodia	2019	DENV 1	I
OK159976	Cambodia	2019	DENV 1	I
OL411496	Cambodia	2019	DENV 1	I
OL412703	Cambodia	2019	DENV 1	I
OM033409	Cambodia	2019	DENV 1	I
OM349568	Cambodia	2019	DENV 1	I
MK529730	Cambodia	2018	DENV 1	I
MW014046	Cambodia	2018	DENV 1	I
MG894867	Cambodia	2015	DENV 1	I
MW265679	Cambodia	2015	DENV 1	I
MK517734	China_Guangdong	2018	DENV 1	I
MK517737	China_Guangdong	2018	DENV 1	I
MK517741	China_Guangdong	2018	DENV 1	I
MN933669	China_Guangdong	2018	DENV 1	I
MG737880	China_Guangdong	2015	DENV 1	I
MG840545	China_Guangdong	2015	DENV 1	I
MW581888	China_Henan	2017	DENV 1	I
MK529743	China_Yunnan	2018	DENV 1	I
MK529748	China_Yunnan	2018	DENV 1	I
MG523189	China_Yunnan	2017	DENV 1	I
MW302778	China_Yunnan	2016	DENV 1	I
MW302834	China_Yunnan	2016	DENV 1	I
KX056466	China_Yunnan	2015	DENV 1	I
KX056470	China_Yunnan	2015	DENV 1	I
MW302775	China_Yunnan	2015	DENV 1	I
MN923100	Indonesia	2019	DENV 1	I
MG894936	Indonesia	2016	DENV 1	I
KT825034	Indonesia	2015	DENV 1	I
KU529701	Indonesia	2015	DENV 1	I
KY006131	Indonesia	2015	DENV 1	I
MG894851	Indonesia	2015	DENV 1	I
MK629464	Indonesia	2014	DENV 1	I
MK629469	Indonesia	2014	DENV 1	I
KT825053	Indonesia	2013	DENV 1	I
KT204440	Indonesia	2012	DENV 1	I
KT204441	Indonesia	2012	DENV 1	I
KT204445	Indonesia	2012	DENV 1	I
KT204448	Indonesia	2012	DENV 1	I
KT824983	Indonesia	2012	DENV 1	I
MW559411	Laos	2020	DENV 1	I
MW228042	Laos	2019	DENV 1	I
MW228043	Laos	2019	DENV 1	I
MW559400	Laos	2019	DENV 1	I
MW559402	Laos	2019	DENV 1	I
MW559403	Laos	2019	DENV 1	I
MW559404	Laos	2019	DENV 1	I
MW559406	Laos	2019	DENV 1	I
MW559407	Laos	2019	DENV 1	I
MW559409	Laos	2019	DENV 1	I
MW559397	Laos	2016	DENV 1	I
MG894873	Laos	2015	DENV 1	I
MW302777	Laos	2015	DENV 1	I
MW559393	Laos	2015	DENV 1	I
MW559394	Laos	2015	DENV 1	I
MN921284	Malaysia	2019	DENV 1	I
MG840580	Malaysia	2017	DENV 1	I
MG738032	Malaysia	2016	DENV 1	I
MG894927	Malaysia	2016	DENV 1	I
KT825038	Malaysia	2015	DENV 1	I
MG737876	Malaysia	2015	DENV 1	I
MG894854	Malaysia	2015	DENV 1	I
MG894858	Malaysia	2015	DENV 1	I
MG894883	Malaysia	2015	DENV 1	I
KT825037	Malaysia	2015	DENV 1	I
KT175084	Malaysia	2014	DENV 1	I
KX452059	Malaysia	2014	DENV 1	I
KX452060	Malaysia	2014	DENV 1	I
KX452063	Malaysia	2014	DENV 1	I
KX452068	Malaysia	2014	DENV 1	I
MG894829	Malaysia	2014	DENV 1	I
MG894784	Malaysia	2013	DENV 1	I
MG894788	Malaysia	2013	DENV 1	I
MN960676	Myanmar	2019	DENV 1	I
MT705147	Myanmar	2019	DENV 1	I
MT705151	Myanmar	2019	DENV 1	I
MT705152	Myanmar	2019	DENV 1	I
MT705153	Myanmar	2019	DENV 1	I
MW793706	Myanmar	2019	DENV 1	I
MW793710	Myanmar	2019	DENV 1	I
MW793701	Myanmar	2018	DENV 1	I
MW793702	Myanmar	2018	DENV 1	I
MW793704	Myanmar	2018	DENV 1	I
MG696640	Myanmar	2017	DENV 1	I
MG696645	Myanmar	2017	DENV 1	I
MW302896	Myanmar	2016	DENV 1	I
KX357967	Myanmar	2015	DENV 1	I
MG894863	Myanmar	2015	DENV 1	I
MW302772	Myanmar	2015	DENV 1	I
MW302802	Myanmar	2015	DENV 1	I
MG894818	Myanmar	2014	DENV 1	I
KR051920	Myanmar	2013	DENV 1	I
MF033250	Singapore	2016	DENV 1	I
MF033254	Singapore	2016	DENV 1	I
MH680515	Singapore	2016	DENV 1	I
MH680521	Singapore	2016	DENV 1	I
MF033230	Singapore	2015	DENV 1	I
MG894866	Singapore	2015	DENV 1	I
MH680473	Singapore	2015	DENV 1	I
MH680475	Singapore	2015	DENV 1	I
MH680477	Singapore	2015	DENV 1	I
KJ806962	Singapore	2014	DENV 1	I
KU509313	Singapore	2014	DENV 1	I
KX224261	Singapore	2014	DENV 1	I
MH428200	Singapore	2014	DENV 1	I
MH680314	Singapore	2014	DENV 1	I
MH680319	Singapore	2014	DENV 1	I
MH680459	Singapore	2014	DENV 1	I
KJ806952	Singapore	2013	DENV 1	I
MF033206	Singapore	2013	DENV 1	I
MH679972	Singapore	2013	DENV 1	I
JF960228	Singapore	2010	DENV 1	I
MZ618997	Thailand	2020	DENV 1	I
MZ618998	Thailand	2020	DENV 1	I
MZ619000	Thailand	2020	DENV 1	I
MZ619001	Thailand	2020	DENV 1	I
MZ619004	Thailand	2020	DENV 1	I
MZ619005	Thailand	2020	DENV 1	I
MN921254	Thailand	2019	DENV 1	I
MN921262	Thailand	2019	DENV 1	I
MN921285	Thailand	2019	DENV 1	I
MN923081	Thailand	2019	DENV 1	I
MN923098	Thailand	2019	DENV 1	I
MZ618975	Thailand	2019	DENV 1	I
MZ618977	Thailand	2019	DENV 1	I
MZ618978	Thailand	2019	DENV 1	I
MZ618979	Thailand	2019	DENV 1	I
MZ618980	Thailand	2019	DENV 1	I
MZ618983	Thailand	2019	DENV 1	I
MZ618984	Thailand	2019	DENV 1	I
MZ618985	Thailand	2019	DENV 1	I
MZ618987	Thailand	2019	DENV 1	I
MZ618988	Thailand	2019	DENV 1	I
MZ618989	Thailand	2019	DENV 1	I
MZ618990	Thailand	2019	DENV 1	I
MZ618991	Thailand	2019	DENV 1	I
MZ619036	Thailand	2019	DENV 1	I
MZ619040	Thailand	2019	DENV 1	I
MZ619041	Thailand	2019	DENV 1	I
MN955621	Thailand	2018	DENV 1	I
MN955622	Thailand	2018	DENV 1	I
MN955624	Thailand	2018	DENV 1	I
MN955630	Thailand	2018	DENV 1	I
MN955637	Thailand	2018	DENV 1	I
MN955646	Thailand	2018	DENV 1	I
MN955650	Thailand	2018	DENV 1	I
MN955651	Thailand	2018	DENV 1	I
MN955652	Thailand	2018	DENV 1	I
MN955659	Thailand	2018	DENV 1	I
MN955660	Thailand	2018	DENV 1	I
MZ618966	Thailand	2018	DENV 1	I
MZ618970	Thailand	2018	DENV 1	I
MZ618972	Thailand	2018	DENV 1	I
MZ618973	Thailand	2018	DENV 1	I
MZ618974	Thailand	2018	DENV 1	I
LC410183	Thailand	2017	DENV 1	I
LC642557	Thailand	2017	DENV 1	I
MK780859	Thailand	2016	DENV 1	I
MG564080	Thailand	2015	DENV 1	I
JN638341	Thailand	1987	DENV 1	I
AY732390	Thailand	1983	DENV 1	I
AY732378	Thailand	1982	DENV 1	I
AF425630	Thailand	1980	DENV 1	I
MZ520699	Vietnam	2018	DENV 1	I
LC428054	Vietnam	2017	DENV 1	I
LC428056	Vietnam	2017	DENV 1	I
LC428059	Vietnam	2017	DENV 1	I
LC428080	Vietnam	2017	DENV 1	I
MH729968	Vietnam	2017	DENV 1	I
MN912109	Vietnam	2017	DENV 1	I
MN912110	Vietnam	2017	DENV 1	I
MN912111	Vietnam	2017	DENV 1	I
MN912132	Vietnam	2017	DENV 1	I
MN912143	Vietnam	2017	DENV 1	I
MN912202	Vietnam	2017	DENV 1	I
MN912211	Vietnam	2017	DENV 1	I
MN912219	Vietnam	2017	DENV 1	I
MN912224	Vietnam	2017	DENV 1	I
MN912231	Vietnam	2017	DENV 1	I
MN912233	Vietnam	2017	DENV 1	I
MG738028	Vietnam	2016	DENV 1	I
MG894963	Vietnam	2016	DENV 1	I
MG894965	Vietnam	2016	DENV 1	I
MG894966	Vietnam	2016	DENV 1	I
KY971719	Vietnam	2015	DENV 1	I
MG894870	Vietnam	2015	DENV 1	I
MG894885	Vietnam	2015	DENV 1	I
MG894893	Vietnam	2015	DENV 1	I
KT175105	Vietnam	2014	DENV 1	I
KT175106	Vietnam	2014	DENV 1	I
KY971717	Vietnam	2013	DENV 1	I
JX093671	Vietnam	2011	DENV 1	I
JX093690	Vietnam	2011	DENV 1	I
FJ410283	Vietnam	2008	DENV 1	I
FJ390386	Vietnam	2007	DENV 1	I
FJ432719	Vietnam	2007	DENV 1	I
KC589010	Indonesia	2012	DENV 1	II
AF425629	Thailand	1963	DENV 1	II
JF297570	Thailand	1960	DENV 1	II
FN825674	Malaysia	2005	DENV 1	III
AF425622	Malaysia	1972	DENV 1	III
MN923105	Philippines	2019	DENV 1	IV
MG737992	Philippines	2016	DENV 1	IV
MG894939	Philippines	2016	DENV 1	IV
MG894952	Philippines	2016	DENV 1	IV
LC553214	Philippines	2015	DENV 1	IV
LC553220	Philippines	2015	DENV 1	IV
LC553227	Philippines	2015	DENV 1	IV
MG894815	Philippines	2014	DENV 1	IV
KY818181	Philippines	2012	DENV 1	IV
MT832035	Philippines	2012	DENV 1	IV
LC148026	Philippines	2011	DENV 1	IV
MG894687	Philippines	2011	DENV 1	IV
MG894689	Philippines	2011	DENV 1	IV
D00503	Philippines	1984	DENV 1	IV
AF425627	Philippines	1974	DENV 1	IV
KJ806939	Singapore	2013	DENV 1	IV
KX380797	Singapore	2012	DENV 1	IV
LC436608	Bangladesh	2017	DENV 1	V
LC436668	Bangladesh	2017	DENV 1	V
MN600714	Benin	2019	DENV 1	V
MT261952	Burkina_Faso	2017	DENV 1	V
MT261953	Burkina_Faso	2017	DENV 1	V
MT261954	Burkina_Faso	2017	DENV 1	V
MK517747	China_Guangdong	2018	DENV 1	V
MG738056	China_Guangdong	2016	DENV 1	V
MW243051	Cote_d_Ivoire	2019	DENV 1	V
MW243052	Cote_d_Ivoire	2019	DENV 1	V
MW243053	Cote_d_Ivoire	2019	DENV 1	V
MZ857216	Eritrea	2015	DENV 1	V
ON123653	India	2020	DENV 1	V
MN923086	India	2019	DENV 1	V
MZ268184	India	2018	DENV 1	V
MZ268189	India	2018	DENV 1	V
MZ268194	India	2018	DENV 1	V
MZ268197	India	2018	DENV 1	V
MZ312922	India	2018	DENV 1	V
MZ312924	India	2018	DENV 1	V
MZ312927	India	2018	DENV 1	V
MH594878	India	2017	DENV 1	V
MH594886	India	2017	DENV 1	V
MK858140	India	2016	DENV 1	V
MT126438	India	2016	DENV 1	V
KY021899	India	2015	DENV 1	V
MT126436	India	2015	DENV 1	V
OK040059	Kenya	2016	DENV 1	V
MG894946	Malaysia	2016	DENV 1	V
KT175082	Malaysia	2014	DENV 1	V
KT175089	Malaysia	2014	DENV 1	V
MG894800	Malaysia	2014	DENV 1	V
MG738048	Maldives	2016	DENV 1	V
MG894912	Maldives	2016	DENV 1	V
MG894942	Maldives	2016	DENV 1	V
MW243063	Mauritania	2015	DENV 1	V
MW243062	Senegal	2019	DENV 1	V
MW288032	Senegal	2018	DENV 1	V
MF033253	Singapore	2016	DENV 1	V
MF033255	Singapore	2016	DENV 1	V
MF033237	Singapore	2015	DENV 1	V
MH680219	Singapore	2014	DENV 1	V
MH680227	Singapore	2014	DENV 1	V
MH680442	Singapore	2014	DENV 1	V
KM403580	Singapore	2013	DENV 1	V
MH611841	Singapore	2013	DENV 1	V
MH679938	Singapore	2013	DENV 1	V
MH680017	Singapore	2013	DENV 1	V
MH680112	Singapore	2013	DENV 1	V
MH680156	Singapore	2013	DENV 1	V
MH680197	Singapore	2013	DENV 1	V
LC485151	Tanzania	2019	DENV 1	V
MN923101	Tanzania	2019	DENV 1	V
MN923102	Tanzania	2019	DENV 1	V
KT825042	Thailand	2015	DENV 1	V
MG894884	Thailand	2015	DENV 1	V
AY732379	Thailand	1983	DENV 1	V
AY732411	Thailand	1980	DENV 1	V
DQ448238	India	2001	DENV 2	American
FJ538928	India	1960	DENV 2	American
FJ538926	India	1956	DENV 2	American
MN923114	Cambodia	2019	DENV 2	Asian I
MN923115	Cambodia	2019	DENV 2	Asian I
MN923122	Cambodia	2019	DENV 2	Asian I
KX262929	China_Yunnan	2015	DENV 2	Asian I
KX262932	China_Yunnan	2015	DENV 2	Asian I
KX262936	China_Yunnan	2015	DENV 2	Asian I
KX262940	China_Yunnan	2015	DENV 2	Asian I
KX262941	China_Yunnan	2015	DENV 2	Asian I
KY672945	China_Yunnan	2015	DENV 2	Asian I
MW332476	China_Yunnan	2015	DENV 2	Asian I
MW332575	China_Yunnan	2015	DENV 2	Asian I
MW332578	China_Yunnan	2015	DENV 2	Asian I
MW332579	China_Yunnan	2015	DENV 2	Asian I
KY038912	China_Yunnan	2014	DENV 2	Asian I
KJ939377	China_Yunnan	2013	DENV 2	Asian I
KJ939378	China_Yunnan	2013	DENV 2	Asian I
KX262954	China_Yunnan	2013	DENV 2	Asian I
MT705604	Myanmar	2019	DENV 2	Asian I
MT705605	Myanmar	2019	DENV 2	Asian I
MW788986	Myanmar	2019	DENV 2	Asian I
MW788987	Myanmar	2019	DENV 2	Asian I
KX357979	Myanmar	2015	DENV 2	Asian I
KX357982	Myanmar	2015	DENV 2	Asian I
KX357990	Myanmar	2015	DENV 2	Asian I
KX357992	Myanmar	2015	DENV 2	Asian I
MG737966	Myanmar	2015	DENV 2	Asian I
MG895086	Myanmar	2015	DENV 2	Asian I
MH827532	Myanmar	2015	DENV 2	Asian I
MW332461	Myanmar	2015	DENV 2	Asian I
MW332478	Myanmar	2015	DENV 2	Asian I
MW332498	Myanmar	2015	DENV 2	Asian I
MW332508	Myanmar	2015	DENV 2	Asian I
MW332618	Myanmar	2015	DENV 2	Asian I
KT175136	Myanmar	2014	DENV 2	Asian I
KT806324	Myanmar	2014	DENV 2	Asian I
MW332581	Myanmar	2014	DENV 2	Asian I
KJ470758	Myanmar	2013	DENV 2	Asian I
KJ470760	Myanmar	2013	DENV 2	Asian I
MG895038	Myanmar	2013	DENV 2	Asian I
MW332587	Myanmar	2013	DENV 2	Asian I
MZ636786	Thailand	2020	DENV 2	Asian I
MZ636794	Thailand	2020	DENV 2	Asian I
MZ636797	Thailand	2020	DENV 2	Asian I
MN955664	Thailand	2018	DENV 2	Asian I
MN955665	Thailand	2018	DENV 2	Asian I
MZ636769	Thailand	2018	DENV 2	Asian I
DQ181831	Thailand	1986	DENV 2	Asian I
DQ181833	Thailand	1985	DENV 2	Asian I
DQ181834	Thailand	1984	DENV 2	Asian I
DQ181821	Thailand	1982	DENV 2	Asian I
MN923113	Vietnam	2019	DENV 2	Asian I
EU448418	Philippines	2003	DENV 2	Asian II
AY786373	Philippines	1999	DENV 2	Asian II
AY786372	Philippines	1998	DENV 2	Asian II
AY786370	Philippines	1996	DENV 2	Asian II
LC436655	Bangladesh	2017	DENV 2	Cosmopolitan
OL414733	Cambodia	2020	DENV 2	Cosmopolitan
OL414751	Cambodia	2020	DENV 2	Cosmopolitan
MN923109	Cambodia	2019	DENV 2	Cosmopolitan
OL414741	Cambodia	2019	DENV 2	Cosmopolitan
OL414742	Cambodia	2019	DENV 2	Cosmopolitan
OL414747	Cambodia	2019	DENV 2	Cosmopolitan
MN982894	Cambodia	2016	DENV 2	Cosmopolitan
MK783199	China_Guangdong	2018	DENV 2	Cosmopolitan
MN913507	China_Guangdong	2018	DENV 2	Cosmopolitan
MW721460	China_Guangdong	2018	DENV 2	Cosmopolitan
MW721461	China_Guangdong	2018	DENV 2	Cosmopolitan
MG840615	China_Guangdong	2017	DENV 2	Cosmopolitan
MG840620	China_Guangdong	2017	DENV 2	Cosmopolitan
MG840643	China_Guangdong	2017	DENV 2	Cosmopolitan
MG840645	China_Guangdong	2017	DENV 2	Cosmopolitan
MH827525	China_Guangdong	2017	DENV 2	Cosmopolitan
MG840598	China_Guangdong	2016	DENV 2	Cosmopolitan
MK564480	China_Guangdong	2016	DENV 2	Cosmopolitan
MG737938	China_Guangdong	2015	DENV 2	Cosmopolitan
MG737939	China_Guangdong	2015	DENV 2	Cosmopolitan
MG737947	China_Guangdong	2015	DENV 2	Cosmopolitan
KJ807796	China_Guangdong	2013	DENV 2	Cosmopolitan
MW365262	China_Henan	2017	DENV 2	Cosmopolitan
KY937186	China_Yunnan	2015	DENV 2	Cosmopolitan
KY937187	China_Yunnan	2015	DENV 2	Cosmopolitan
KY937188	China_Yunnan	2015	DENV 2	Cosmopolitan
MG356781	China_Zhejiang	2017	DENV 2	Cosmopolitan
MH010613	China_Zhejiang	2017	DENV 2	Cosmopolitan
MH010616	China_Zhejiang	2017	DENV 2	Cosmopolitan
MH010618	China_Zhejiang	2017	DENV 2	Cosmopolitan
MH010622	China_Zhejiang	2017	DENV 2	Cosmopolitan
MH110676	China_Zhejiang	2017	DENV 2	Cosmopolitan
MH110721	China_Zhejiang	2017	DENV 2	Cosmopolitan
JQ650027	FrenchPolynesia	1998	DENV 2	Cosmopolitan
OM639980	India	2021	DENV 2	Cosmopolitan
MZ277506	India	2019	DENV 2	Cosmopolitan
MZ277470	India	2018	DENV 2	Cosmopolitan
MZ277502	India	2018	DENV 2	Cosmopolitan
MZ277510	India	2018	DENV 2	Cosmopolitan
MZ277514	India	2018	DENV 2	Cosmopolitan
MZ277524	India	2018	DENV 2	Cosmopolitan
MZ277532	India	2018	DENV 2	Cosmopolitan
MH891772	India	2017	DENV 2	Cosmopolitan
MN244918	India	2017	DENV 2	Cosmopolitan
MT182727	India	2017	DENV 2	Cosmopolitan
MG721055	India	2016	DENV 2	Cosmopolitan
MG721057	India	2016	DENV 2	Cosmopolitan
MG721058	India	2016	DENV 2	Cosmopolitan
MK858103	India	2016	DENV 2	Cosmopolitan
MK858107	India	2016	DENV 2	Cosmopolitan
MK858110	India	2016	DENV 2	Cosmopolitan
MK858111	India	2016	DENV 2	Cosmopolitan
MH209603	India	2015	DENV 2	Cosmopolitan
MH209613	India	2015	DENV 2	Cosmopolitan
MG895044	India	2013	DENV 2	Cosmopolitan
MH822944	India	2012	DENV 2	Cosmopolitan
KT806312	India	2011	DENV 2	Cosmopolitan
MH594911	India	2010	DENV 2	Cosmopolitan
FJ538912	India	1995	DENV 2	Cosmopolitan
FJ538911	India	1993	DENV 2	Cosmopolitan
FJ538925	India	1992	DENV 2	Cosmopolitan
ON584415	Indonesia	2020	DENV 2	Cosmopolitan
ON584411	Indonesia	2019	DENV 2	Cosmopolitan
ON584414	Indonesia	2019	DENV 2	Cosmopolitan
MG895141	Indonesia	2016	DENV 2	Cosmopolitan
MK629473	Indonesia	2016	DENV 2	Cosmopolitan
KU529743	Indonesia	2015	DENV 2	Cosmopolitan
KU529751	Indonesia	2015	DENV 2	Cosmopolitan
KY709184	Indonesia	2015	DENV 2	Cosmopolitan
KT175123	Indonesia	2014	DENV 2	Cosmopolitan
KT781557	Indonesia	2014	DENV 2	Cosmopolitan
KT781561	Indonesia	2014	DENV 2	Cosmopolitan
KT806318	Indonesia	2014	DENV 2	Cosmopolitan
MG895057	Indonesia	2014	DENV 2	Cosmopolitan
KY216161	Indonesia	2013	DENV 2	Cosmopolitan
KF052654	Indonesia	2012	DENV 2	Cosmopolitan
KF052662	Indonesia	2012	DENV 2	Cosmopolitan
JF968007	Indonesia	2010	DENV 2	Cosmopolitan
JF968008	Indonesia	2010	DENV 2	Cosmopolitan
GQ398264	Indonesia	1976	DENV 2	Cosmopolitan
MN444617	Laos	2019	DENV 2	Cosmopolitan
MN444614	Laos	2018	DENV 2	Cosmopolitan
MN444616	Laos	2018	DENV 2	Cosmopolitan
MN444618	Laos	2017	DENV 2	Cosmopolitan
MN444622	Laos	2017	DENV 2	Cosmopolitan
MG895142	Malaysia	2016	DENV 2	Cosmopolitan
MN018346	Malaysia	2016	DENV 2	Cosmopolitan
MG737918	Malaysia	2015	DENV 2	Cosmopolitan
MG895076	Malaysia	2015	DENV 2	Cosmopolitan
MG895079	Malaysia	2015	DENV 2	Cosmopolitan
MG895087	Malaysia	2015	DENV 2	Cosmopolitan
MG895127	Malaysia	2015	DENV 2	Cosmopolitan
MH827528	Malaysia	2015	DENV 2	Cosmopolitan
KJ806813	Malaysia	2014	DENV 2	Cosmopolitan
KT806325	Malaysia	2014	DENV 2	Cosmopolitan
KU666946	Malaysia	2014	DENV 2	Cosmopolitan
KX452017	Malaysia	2014	DENV 2	Cosmopolitan
KX452028	Malaysia	2014	DENV 2	Cosmopolitan
KX452040	Malaysia	2014	DENV 2	Cosmopolitan
MG895072	Malaysia	2014	DENV 2	Cosmopolitan
KJ806792	Malaysia	2013	DENV 2	Cosmopolitan
KJ806803	Malaysia	2013	DENV 2	Cosmopolitan
KJ806804	Malaysia	2013	DENV 2	Cosmopolitan
KJ806891	Malaysia	2013	DENV 2	Cosmopolitan
KJ806910	Malaysia	2013	DENV 2	Cosmopolitan
KJ806916	Malaysia	2013	DENV 2	Cosmopolitan
MG840617	Maldives	2017	DENV 2	Cosmopolitan
MT705602	Myanmar	2019	DENV 2	Cosmopolitan
MW730820	Nepal	2017	DENV 2	Cosmopolitan
MW730822	Nepal	2017	DENV 2	Cosmopolitan
MW730839	Nepal	2017	DENV 2	Cosmopolitan
KT232043	Nepal	2013	DENV 2	Cosmopolitan
ON123631	Peru	2021	DENV 2	Cosmopolitan
MW512492	Singapore	2019	DENV 2	Cosmopolitan
MW512482	Singapore	2018	DENV 2	Cosmopolitan
MT252651	Singapore	2017	DENV 2	Cosmopolitan
MT252657	Singapore	2017	DENV 2	Cosmopolitan
MW510119	Singapore	2017	DENV 2	Cosmopolitan
MW512468	Singapore	2017	DENV 2	Cosmopolitan
MW512471	Singapore	2017	DENV 2	Cosmopolitan
MF314189	Singapore	2016	DENV 2	Cosmopolitan
MT252644	Singapore	2016	DENV 2	Cosmopolitan
MW510603	Singapore	2016	DENV 2	Cosmopolitan
MW510631	Singapore	2016	DENV 2	Cosmopolitan
MW510635	Singapore	2016	DENV 2	Cosmopolitan
MW510642	Singapore	2016	DENV 2	Cosmopolitan
MW510646	Singapore	2016	DENV 2	Cosmopolitan
MW510650	Singapore	2016	DENV 2	Cosmopolitan
MW510688	Singapore	2016	DENV 2	Cosmopolitan
MW510693	Singapore	2016	DENV 2	Cosmopolitan
MW512451	Singapore	2016	DENV 2	Cosmopolitan
MW512452	Singapore	2016	DENV 2	Cosmopolitan
MW512464	Singapore	2016	DENV 2	Cosmopolitan
KT781569	Singapore	2015	DENV 2	Cosmopolitan
MW510460	Singapore	2015	DENV 2	Cosmopolitan
MW510470	Singapore	2015	DENV 2	Cosmopolitan
MW510487	Singapore	2015	DENV 2	Cosmopolitan
MW512435	Singapore	2015	DENV 2	Cosmopolitan
MW510154	Singapore	2014	DENV 2	Cosmopolitan
MW510391	Singapore	2014	DENV 2	Cosmopolitan
MW510419	Singapore	2014	DENV 2	Cosmopolitan
MW510422	Singapore	2014	DENV 2	Cosmopolitan
MW512413	Singapore	2014	DENV 2	Cosmopolitan
MW512419	Singapore	2014	DENV 2	Cosmopolitan
MW512428	Singapore	2014	DENV 2	Cosmopolitan
MW512430	Singapore	2014	DENV 2	Cosmopolitan
KX380830	Singapore	2013	DENV 2	Cosmopolitan
MW510852	Singapore	2013	DENV 2	Cosmopolitan
MW510854	Singapore	2013	DENV 2	Cosmopolitan
MW510939	Singapore	2013	DENV 2	Cosmopolitan
MW512397	Singapore	2013	DENV 2	Cosmopolitan
MW510869	Singapore	2012	DENV 2	Cosmopolitan
MW510883	Singapore	2012	DENV 2	Cosmopolitan
JN544394	Singapore	2011	DENV 2	Cosmopolitan
JN030333	Singapore	2010	DENV 2	Cosmopolitan
JN030334	Singapore	2010	DENV 2	Cosmopolitan
AF410368	Singapore	1991	DENV 2	Cosmopolitan
OM978278	Sri_Lanka	2020	DENV 2	Cosmopolitan
MN083230	Sri_Lanka	2018	DENV 2	Cosmopolitan
MN083231	Sri_Lanka	2018	DENV 2	Cosmopolitan
MT006142	Sri_Lanka	2018	DENV 2	Cosmopolitan
MT006144	Sri_Lanka	2018	DENV 2	Cosmopolitan
MT006163	Sri_Lanka	2018	DENV 2	Cosmopolitan
MT006164	Sri_Lanka	2018	DENV 2	Cosmopolitan
MT006165	Sri_Lanka	2018	DENV 2	Cosmopolitan
MT006177	Sri_Lanka	2018	DENV 2	Cosmopolitan
MT006184	Sri_Lanka	2018	DENV 2	Cosmopolitan
MT006186	Sri_Lanka	2018	DENV 2	Cosmopolitan
MK579860	Sri_Lanka	2017	DENV 2	Cosmopolitan
MN083214	Sri_Lanka	2017	DENV 2	Cosmopolitan
MN083216	Sri_Lanka	2017	DENV 2	Cosmopolitan
MN083219	Sri_Lanka	2017	DENV 2	Cosmopolitan
MN083223	Sri_Lanka	2017	DENV 2	Cosmopolitan
MN083228	Sri_Lanka	2017	DENV 2	Cosmopolitan
MN083235	Sri_Lanka	2017	DENV 2	Cosmopolitan
MN577548	Sri_Lanka	2017	DENV 2	Cosmopolitan
MT006141	Sri_Lanka	2017	DENV 2	Cosmopolitan
MT006148	Sri_Lanka	2017	DENV 2	Cosmopolitan
MT006150	Sri_Lanka	2017	DENV 2	Cosmopolitan
MT006157	Sri_Lanka	2017	DENV 2	Cosmopolitan
MT006162	Sri_Lanka	2017	DENV 2	Cosmopolitan
MZ636788	Thailand	2020	DENV 2	Cosmopolitan
MZ636796	Thailand	2020	DENV 2	Cosmopolitan
MN923111	Thailand	2019	DENV 2	Cosmopolitan
MW018171	Thailand	2019	DENV 2	Cosmopolitan
MZ636771	Thailand	2019	DENV 2	Cosmopolitan
MZ636774	Thailand	2019	DENV 2	Cosmopolitan
MZ636781	Thailand	2019	DENV 2	Cosmopolitan
MZ636784	Thailand	2019	DENV 2	Cosmopolitan
MZ636804	Thailand	2019	DENV 2	Cosmopolitan
MN955670	Thailand	2018	DENV 2	Cosmopolitan
MN955671	Thailand	2018	DENV 2	Cosmopolitan
MN955674	Thailand	2018	DENV 2	Cosmopolitan
MN955682	Thailand	2018	DENV 2	Cosmopolitan
MN955686	Thailand	2018	DENV 2	Cosmopolitan
MZ636767	Thailand	2018	DENV 2	Cosmopolitan
LC410191	Thailand	2017	DENV 2	Cosmopolitan
MG840613	Thailand	2017	DENV 2	Cosmopolitan
MG840621	Thailand	2017	DENV 2	Cosmopolitan
MZ636777	Thailand	2017	DENV 2	Cosmopolitan
LC410190	Thailand	2016	DENV 2	Cosmopolitan
MG895168	Thailand	2016	DENV 2	Cosmopolitan
MZ520931	Thailand	2016	DENV 2	Cosmopolitan
AF195041	Thailand	1989	DENV 2	SEA/American
DQ181846	Thailand	1988	DENV 2	SEA/American
AF195042	Thailand	1984	DENV 2	SEA/American
DQ181818	Thailand	1983	DENV 2	SEA/American
DQ181820	Thailand	1982	DENV 2	SEA/American
EU003591	Nigeria	1966	DENV 2	Sylvatic
EF457904	Senegal	1999	DENV 2	Sylvatic
EF105384	Senegal	1970	DENV 2	Sylvatic
OK079104	Bangladesh	2020	DENV 3	I
MN922034	Bangladesh	2019	DENV 3	I
MW396464	Bangladesh	2019	DENV 3	I
MW396466	Bangladesh	2019	DENV 3	I
MW396467	Bangladesh	2019	DENV 3	I
MW396468	Bangladesh	2019	DENV 3	I
MW396469	Bangladesh	2019	DENV 3	I
LC436660	Bangladesh	2017	DENV 3	I
LC436661	Bangladesh	2017	DENV 3	I
LC436665	Bangladesh	2017	DENV 3	I
MN018387	China_Guangdong	2017	DENV 3	I
MN018388	China_Guangdong	2017	DENV 3	I
MN018382	China_Guangdong	2016	DENV 3	I
MN018377	China_Guangdong	2015	DENV 3	I
MW301586	China_Yunnan	2016	DENV 3	I
MW301593	China_Yunnan	2016	DENV 3	I
ON584420	Indonesia	2020	DENV 3	I
ON584416	Indonesia	2019	DENV 3	I
ON584418	Indonesia	2019	DENV 3	I
ON584419	Indonesia	2019	DENV 3	I
MG840507	Indonesia	2016	DENV 3	I
MG895256	Indonesia	2016	DENV 3	I
MG895276	Indonesia	2016	DENV 3	I
MG895278	Indonesia	2016	DENV 3	I
MH036395	Indonesia	2016	DENV 3	I
MH036397	Indonesia	2016	DENV 3	I
MH036400	Indonesia	2016	DENV 3	I
MH036401	Indonesia	2016	DENV 3	I
MH036404	Indonesia	2016	DENV 3	I
MH036407	Indonesia	2016	DENV 3	I
MH036409	Indonesia	2016	DENV 3	I
MH036412	Indonesia	2016	DENV 3	I
MH173171	Indonesia	2016	DENV 3	I
MH173172	Indonesia	2016	DENV 3	I
MK629476	Indonesia	2016	DENV 3	I
MZ505713	Indonesia	2016	DENV 3	I
OK180532	Indonesia	2016	DENV 3	I
KY006144	Indonesia	2015	DENV 3	I
KY006145	Indonesia	2015	DENV 3	I
KY006147	Indonesia	2015	DENV 3	I
KY006150	Indonesia	2015	DENV 3	I
KY709188	Indonesia	2015	DENV 3	I
LC064747	Indonesia	2015	DENV 3	I
MG840489	Indonesia	2015	DENV 3	I
MG895227	Indonesia	2015	DENV 3	I
MG895237	Indonesia	2015	DENV 3	I
MG895206	Indonesia	2014	DENV 3	I
MG895215	Indonesia	2014	DENV 3	I
MK629478	Indonesia	2014	DENV 3	I
MN018383	Indonesia	2014	DENV 3	I
KF709425	Indonesia	2013	DENV 3	I
MG895196	Indonesia	2013	DENV 3	I
KT204457	Indonesia	2012	DENV 3	I
JF968082	Indonesia	2009	DENV 3	I
KY495820	Malaysia	2016	DENV 3	I
MG895282	Malaysia	2016	DENV 3	I
MG840504	Malaysia	2015	DENV 3	I
MG895255	Malaysia	2015	DENV 3	I
MW295815	Myanmar	2020	DENV 3	I
MW788894	Myanmar	2019	DENV 3	I
MW788898	Myanmar	2019	DENV 3	I
MW788899	Myanmar	2019	DENV 3	I
MW369334	Myanmar	2018	DENV 3	I
MW369336	Myanmar	2018	DENV 3	I
MW369340	Myanmar	2018	DENV 3	I
MW788881	Myanmar	2018	DENV 3	I
MW788882	Myanmar	2018	DENV 3	I
MW788892	Myanmar	2018	DENV 3	I
MW788895	Myanmar	2018	DENV 3	I
MW788897	Myanmar	2018	DENV 3	I
MW788900	Myanmar	2018	DENV 3	I
MW788901	Myanmar	2018	DENV 3	I
MW788903	Myanmar	2018	DENV 3	I
MW788905	Myanmar	2018	DENV 3	I
MW788908	Myanmar	2018	DENV 3	I
MW788909	Myanmar	2018	DENV 3	I
MW788912	Myanmar	2018	DENV 3	I
MW788878	Myanmar	2017	DENV 3	I
MW788879	Myanmar	2017	DENV 3	I
MW788880	Myanmar	2017	DENV 3	I
MW788885	Myanmar	2017	DENV 3	I
MW301585	Myanmar	2016	DENV 3	I
MW301592	Myanmar	2016	DENV 3	I
MN922037	Philippines	2019	DENV 3	I
MN922038	Philippines	2019	DENV 3	I
MG895273	Singapore	2016	DENV 3	I
KY921906	Singapore	2015	DENV 3	I
KX224276	Singapore	2014	DENV 3	I
EU448436	Singapore	2005	DENV 3	I
OK598124	SriLanka	2020	DENV 3	I
MT006169	SriLanka	2018	DENV 3	I
MN083246	SriLanka	2017	DENV 3	I
KY006152	SriLanka	2015	DENV 3	I
JQ920476	Tahiti	1991	DENV 3	I
AY744679	Tahiti	1990	DENV 3	I
MZ636817	Thailand	2020	DENV 3	I
MZ636819	Thailand	2020	DENV 3	I
MZ636820	Thailand	2020	DENV 3	I
MK894338	Thailand	2018	DENV 3	I
MZ636813	Thailand	2018	DENV 3	I
MZ636815	Thailand	2018	DENV 3	I
MZ636816	Thailand	2018	DENV 3	I
MH594462	Vietnam	2018	DENV 3	I
AY676380	Thailand	1980	DENV 3	II
AY676385	Thailand	1980	DENV 3	II
AY676360	Thailand	1974	DENV 3	II
L11620	Thailand	1973	DENV 3	II
MG840490	China_Guangdong	2015	DENV 3	III
MG840494	China_Guangdong	2015	DENV 3	III
MG840502	China_Guangdong	2015	DENV 3	III
MN018367	China_Guangdong	2015	DENV 3	III
KF954949	China_Guangdong	2013	DENV 3	III
MN018386	China_Guangdong	2013	DENV 3	III
MN964273	Ethiopia	2019	DENV 3	III
OM638675	India	2021	DENV 3	III
ON123658	India	2019	DENV 3	III
MZ310526	India	2018	DENV 3	III
MZ310528	India	2018	DENV 3	III
MZ310534	India	2018	DENV 3	III
MZ310544	India	2018	DENV 3	III
MZ310548	India	2018	DENV 3	III
MZ310549	India	2018	DENV 3	III
MZ505721	India	2018	DENV 3	III
ON123662	India	2018	DENV 3	III
MH594931	India	2017	DENV 3	III
MH594932	India	2017	DENV 3	III
MH594933	India	2017	DENV 3	III
MH594934	India	2017	DENV 3	III
MH594936	India	2017	DENV 3	III
MH594943	India	2017	DENV 3	III
MH594947	India	2017	DENV 3	III
MH891766	India	2017	DENV 3	III
MK858155	India	2017	DENV 3	III
MN253124	India	2017	DENV 3	III
MT224916	India	2017	DENV 3	III
MG840511	India	2016	DENV 3	III
MK858151	India	2016	DENV 3	III
MN018385	India	2016	DENV 3	III
MW192821	India	2016	DENV 3	III
KY978445	India	2012	DENV 3	III
JQ686070	India	2010	DENV 3	III
MN922036	Malaysia	2019	DENV 3	III
MG840505	Malaysia	2016	DENV 3	III
MG840506	Malaysia	2016	DENV 3	III
MG840512	Malaysia	2016	DENV 3	III
MG895265	Malaysia	2016	DENV 3	III
MN018381	Malaysia	2016	DENV 3	III
MG840503	Malaysia	2015	DENV 3	III
MG895244	Malaysia	2015	DENV 3	III
MG895249	Malaysia	2015	DENV 3	III
MG895252	Malaysia	2015	DENV 3	III
LC461023	Maldives	2019	DENV 3	III
MN227697	Maldives	2019	DENV 3	III
MN915198	Maldives	2019	DENV 3	III
OM368353	Maldives	2019	DENV 3	III
MK894340	Maldives	2018	DENV 3	III
MW320451	Myanmar	2019	DENV 3	III
MW788891	Myanmar	2019	DENV 3	III
MW788896	Myanmar	2019	DENV 3	III
MG933848	Myanmar	2018	DENV 3	III
MW788907	Myanmar	2018	DENV 3	III
MW788911	Myanmar	2018	DENV 3	III
MW788883	Myanmar	2017	DENV 3	III
MW788884	Myanmar	2017	DENV 3	III
MW788886	Myanmar	2017	DENV 3	III
MW788887	Myanmar	2017	DENV 3	III
MW788888	Myanmar	2017	DENV 3	III
MN453624	Singapore	2016	DENV 3	III
KY921907	Singapore	2015	DENV 3	III
KR779788	Singapore	2013	DENV 3	III
KX380841	Singapore	2012	DENV 3	III
GQ252674	SriLanka	1997	DENV 3	III
L11438	SriLanka	1991	DENV 3	III
FJ189449	SriLanka	1990	DENV 3	III
JQ411814	SriLanka	1989	DENV 3	III
LC410195	Thailand	2017	DENV 3	III
MG895271	Thailand	2016	DENV 3	III
MG564124	Thailand	2015	DENV 3	III
MG895243	Thailand	2015	DENV 3	III
MW946872	Thailand	2014	DENV 3	III
ON055540	Thailand	2011	DENV 3	III
AY146761	PuertoRico	1977	DENV 3	IV
AY146762	PuertoRico	1963	DENV 3	IV
L11439	Tahiti	1965	DENV 3	IV
JN697379	Brazil	2006	DENV 3	V
EU570160	Brazil	2003	DENV 3	V
AB609590	Philippines	1956	DENV 3	V
