# Supplementary material for: The epidemiology and evolutionary dynamics of massive dengue outbreak in China, 2019
Source: Front Microbiol. 2023 Apr 17;14:1156176. doi: 10.3389/fmicb.2023.1156176 (PMC10149964; doi:10.3389/fmicb.2023.1156176)
Supplement: Supplementary Appendix 1 — Dengue cases downloaded from China Notifiable Disease Surveillance System. [file Data_Sheet_1.ZIP › Supp/Appendix 4_script.txt]

##sankey
data=read.csv("domestic_importation4.csv")
str(data)
install.packages(networkD3)

library(networkD3)
Sankeylinks<-data
Sankeynodes<-data.frame(name=unique(c(Sankeylinks$imported,Sankeylinks$province)),
                        stringsAsFactors = FALSE)
Sankeynodes$index<-0:(nrow(Sankeynodes)-1)
Sankeylinks<-merge(Sankeylinks,Sankeynodes,by.x="imported",by.y="name")
Sankeylinks<-merge(Sankeylinks,Sankeynodes,by.x="province",by.y="name")

Sankeydata<-Sankeylinks[,c(4,5,3)]

names(Sankeydata)<-c("Source","Target","Value")

Sankeyname<-Sankeynodes[,1,drop=FALSE]

ColourScal='d3.scaleOrdinal() .range(["#F7FBFF", "#DEEBF7", "#C6DBEF", 
"#9ECAE1" ,"#6BAED6", "#4292C6" ,"#2171B5" ,"#084594"])'
p1<-sankeyNetwork(Links = Sankeydata, Nodes = Sankeyname, 
              Source = "Source", Target = "Target",
              Value = "Value", NodeID = "name",
              nodeWidth = 30, height = 500, fontSize=15,
              width = 600, sinksRight=FALSE,colourScale = ColourScal)


data=read.csv("world_plot2.csv")
str(data)

library(networkD3)
Sankeylinks<-data
Sankeynodes<-data.frame(name=unique(c(Sankeylinks$imported,Sankeylinks$province)),
                        stringsAsFactors = FALSE)
Sankeynodes$index<-0:(nrow(Sankeynodes)-1)
Sankeylinks<-merge(Sankeylinks,Sankeynodes,by.x="imported",by.y="name")
Sankeylinks<-merge(Sankeylinks,Sankeynodes,by.x="province",by.y="name")

Sankeydata<-Sankeylinks[,c(4,5,3)]

names(Sankeydata)<-c("Source","Target","Value")
View(Sankeydata)
Sankeyname<-Sankeynodes[,1,drop=FALSE]

ColourScal='d3.scaleOrdinal() .range(["#F7FBFF", "#DEEBF7", "#C6DBEF", 
"#9ECAE1" ,"#6BAED6", "#4292C6" ,"#2171B5" ,"#084594"])'
p2<-sankeyNetwork(Links = Sankeydata, Nodes = Sankeyname, 
              Source = "Source", Target = "Target",
              Value = "Value", NodeID = "name",
              nodeWidth = 30, height = 500, fontSize=15,
              width = 600, sinksRight=FALSE,colourScale = ColourScal)


##pyramid plot
data4=read.csv("cases_outbreak_area.csv")
str(data4)
library(DescTools)
PlotPyramid(data4$Imported_cases,data4$Indigenous_cases,
            ylab = data4$Outbreak_province, space =0, 
            col = c("cornflowerblue", "indianred"),
            cex.lab = 1, cex.axis=1, 
           lxlab="Imported_cases", rxlab="Indigenous_cases",
            xlim=c(-3000,7000),args.grid=list(lty=1))


##times series plot
gg<-read.csv("time_series_China.csv")
gg<-table(gg$Time,gg$Case, by=gg$Imported)
gg<-as.data.frame(gg)
gg<-gg[,c(1,3,4)]
names(gg)<-c("Time","Case_type","Cases")
gg$Time<-as.Date(gg$Time,"%Y/%m/%d")
p5<-ggplot(gg,aes(Time, Cases,fill=Case_type))+
  geom_bar(stat='identity',position='stack')+
  scale_x_date(date_breaks = "1 month",date_labels = "%d")+
  theme(axis.title =element_text(size = 16),axis.text =element_text(size = 14, color = 'black'))+
  theme(axis.text.x = element_text(angle = 45, hjust = 1))+
  theme(panel.grid.major = element_line(colour=NA))+
  theme_bw()

######ML_TREE
library(ggtreeExtra)
library(ggtree)
library(treeio)
library(tidytree)
library(ggstar)
library(ggplot2)
library(ggnewscale)
library(TDbook)
library(dplyr)

###DENV3_TREE
DENV3<-read.tree("DENV3_FF.txt")
p<-ggtree(DENV3,layout="fan",size=0.15,open.angle=5)

info<-read.csv("DENV3_FF1.csv")

DENV3$tip.label %in% info$tip.label
info$tip.label %in% DENV3$tip.label

yearcolors <- info %>%
  select(c("year", "year_colour")) %>%
  distinct()

yearcolors <- yearcolors[order(yearcolors$year, decreasing=TRUE),]
info$year <- factor(info$year, levels=yearcolors$year)

p <- p %<+% info


p1<- p+geom_star( mapping=aes(fill=location, starshape=type),
                   position="identity",starstroke=0.1,size=2)+
  scale_fill_manual(values=c("#5050FF7F", "#CE3D327F", "#749B587F", "#F0E6857F",
                             "#4669837F", "#BA63387F", "#5DB1DD7F", "#8022687F",
                             "#6BD76B7F", "#D595A77F", "#9248227F", "#837B8D7F",
                             "#C751277F", "#D58F5C7F", "#7A65A57F", "#E4AF697F", "#3B1B537F"),
                    guide=guide_legend(keywidth = 0.5, 
                                       keyheight = 0.5, order=1,
                                       override.aes=list(starshape=15)),
                    na.translate=FALSE)+
  scale_starshape_manual(values=c(15, 10,5,1),
                         guide=guide_legend(keywidth = 0.5, 
                                            keyheight = 0.5, order=2),
                         na.translate=FALSE)


p2 <-p1 +
  new_scale_fill() +
  geom_fruit(
    geom=geom_tile,
    mapping=aes(fill=year),
    width=0.005,
    offset=0.06
  ) +
  scale_fill_manual(
    name="Year",
    values=yearcolors$year_colour,
    guide=guide_legend(keywidth=0.3, keyheight=0.3, ncol=2, order=2)
  ) +
  theme(
    legend.title=element_text(size=6), 
    legend.text=element_text(size=4.5),
    legend.spacing.y = unit(0.02, "cm")
  )

MRCA(DENV3,"JQ920476/Tahiti/1991","MW301592/Myanmar/2016")
MRCA(DENV3,"AB609590/Philippines/1956","EU570160/Brazil/2003")
MRCA(DENV3,"MN227697/Maldives/2019","FJ189449/SriLanka/1990")
MRCA(DENV3,"AY676385/Thailand/1980","L11620/Thailand/1973")
MRCA(DENV3,"AY146761/PuertoRico/1977","L11439/Tahiti/1965")

p3<-p2 +
  geom_cladelab(node=203, label="I",
                fontsize=2,
                angle=0,
                barcolor="#E64B35CC",
                barsize=2,
                extend=0.2,
                offset=0.01,
                offset.text=0.005,
                align=TRUE)+
  geom_cladelab(node=308, label="V",
                fontsize=2,
                angle=0,
                barcolor="#4DBBD5CC",
                barsize=2,
                extend=0.2,
                offset=0.01,
                offset.text=0.005,
                align=TRUE)+
  geom_cladelab(node=311, label="III",
                fontsize=2,
                angle=0,
                barcolor="#00A087CC",
                barsize=2,
                extend=0.2,
                offset=0.01,
                offset.text=0.005,
                align=TRUE)+
  geom_cladelab(node=393, label="II",
                fontsize=2,
                angle=0,
                barcolor="#3C5488CC",
                barsize=2,
                extend=0.2,
                offset=0.01,
                offset.text=0.005,
                align=TRUE)+
  geom_cladelab(node=396, label="IV",
                fontsize=2,
                angle=0,
                barcolor="#F39B7FCC",
                barsize=2,
                extend=0.2,
                offset=0.01,
                offset.text=0.005,
                align=TRUE)

              
MRCA(DENV3,"MW788901/Myanmar/2018","MW301592/Myanmar/2016")
MRCA(DENV3,"MG840504/Malaysia/2015","MW396468/Bangladesh/2019")
MRCA(DENV3,"MN227697/Maldives/2019","MH594932/India/2017")
MRCA(DENV3,"MN922036/Malaysia/2019","MG840505/Malaysia/2016")
MRCA(DENV3,"MW788896/Myanmar/2019","MG933848/Myanmar/2018")

node<-c(209,274,317,363,377)
clade<-c("clade 1","clade 2","clade 3","clade 5","clade 4")
data<-data.frame(node,clade)

p4<-p3+
  geom_hilight(data=data,mapping=aes(node=node),
               extendto=0.102, alpha=0.3, fill="grey", color="grey50",size=0.05) +
  geom_cladelab(data=data, 
                mapping=aes(node=node, 
                            label=clade),
                hjust=0.5,
                angle="auto",
                barsize=NA,
                horizontal=FALSE, 
                fontsize=2,
                fontface="italic"
  )

###DENV1_TREE
DENV1<-read.tree("DENV1_FF.txt")
p<-ggtree(DENV1,layout="fan",size=0.15,open.angle=5)

info<-read.csv("DENV1_FF.csv")

DENV1$tip.label %in% info$tip.label
info$tip.label %in% DENV1$tip.label

yearcolors <- info %>%
  select(c("year", "year_colour")) %>%
  distinct()

yearcolors <- yearcolors[order(yearcolors$year, decreasing=TRUE),]
info$year <- factor(info$year, levels=yearcolors$year)

p <- p %<+% info

mycolor<-pal_igv( "default", alpha = 0.5)(28) #提取8种颜色，透明度80%
mycolor
show_col(mycolor)

p1<- p+geom_star( mapping=aes(fill=location, starshape=type),
                  position="identity",starstroke=0.1)+
  scale_fill_manual(values=c("#5050FF7F", "#CE3D327F", "#749B587F", "#F0E6857F",
                             "#4669837F", "#BA63387F", "#5DB1DD7F", "#8022687F", 
                             "#6BD76B7F", "#D595A77F", "#9248227F", "#837B8D7F", 
                             "#C751277F", "#D58F5C7F", "#7A65A57F", "#E4AF697F", 
                             "#3B1B537F", "#CDDEB77F", "#612A797F", "#AE1F637F", 
                             "#E7C76F7F", "#5A655E7F", "#CC99007F", "#99CC007F",
                             "#A9A9A97F", "#F39B7FCC", "#7E6148CC","#33CC007F"),
                    guide=guide_legend(keywidth = 0.5, 
                                       keyheight = 0.5, order=1,ncol=1,
                                       override.aes=list(starshape=15)),
                    na.translate=FALSE)+
  scale_starshape_manual(values=c(15, 10,5,1),
                         guide=guide_legend(keywidth = 0.5, 
                                            keyheight = 0.5, order=2),
                         na.translate=FALSE)


p2 <-p1 +
  new_scale_fill() +
  geom_fruit(
    geom=geom_tile,
    mapping=aes(fill=year),
    width=0.0045,
    offset=0.05
  ) +
  scale_fill_manual(
    name="Year",
    values=yearcolors$year_colour,
    guide=guide_legend(keywidth=0.3, keyheight=0.3, ncol=2, order=2)
  ) +
  theme(
    legend.title=element_text(size=6), 
    legend.text=element_text(size=4.5),
    legend.spacing.y = unit(0.02, "cm")
  )

MRCA(DENV1,"AF425629/Thailand/1963","JF297570/Thailand/1960")
MRCA(DENV1,"AF425622/Malaysia/1972","FN825674/Malaysia/2005")
MRCA(DENV1,"AY732379/Thailand/1983","MG738056/China_Guangdong/2016")
MRCA(DENV1,"D00503/Philippines/1984","MG894939/Philippines/2016")
MRCA(DENV1,"JN638341/Thailand/1987","MT705108/China_Yunnan/2019")


p3<-p2 +
  geom_cladelab(node=1260, label="II",
                fontsize=2,
                angle=0,
                barcolor="#E16A86",
                barsize=2,
                extend=0.2,
                offset=0.009,
                offset.text=0.005,
                align=TRUE)+
  geom_cladelab(node=1259, label="III",
                fontsize=2,
                angle=0,
                barcolor="#AA9000",
                barsize=2,
                extend=0.2,
                offset=0.009,
                offset.text=0.005,
                align=TRUE)+
  geom_cladelab(node=1193, label="V",
                fontsize=2,
                angle=0,
                barcolor="#B675E0",
                barsize=2,
                extend=0.2,
                offset=0.009,
                offset.text=0.005,
                align=TRUE)+
  geom_cladelab(node=1173, label="IV",
                fontsize=2,
                angle=0,
                barcolor="#00A6CA",
                barsize=2,
                extend=0.2,
                offset=0.009,
                offset.text=0.005,
                align=TRUE)+
  geom_cladelab(node=634, label="I",
                fontsize=2,
                angle=0,
                barcolor="#00AA5A",
                barsize=2,
                extend=0.2,
                offset=0.009,
                offset.text=0.005,
                align=TRUE)


MRCA(DENV1,"MT705108/China_Yunnan/2019","MG894963/Vietnam/2016")
MRCA(DENV1,"MN912211/Vietnam/2017","MG894867/Cambodia/2015")
MRCA(DENV1,"MN955652/Thailand/2018","KX357967/Myanmar/2015")
MRCA(DENV1,"MN913530/China_Guangdong/2019","MZ618974/Thailand/2018")
MRCA(DENV1,"MT705031/China_Yunnan/2019","MW581888/China_Henan/2017")
MRCA(DENV1,"MT078643/China_Zhejiang/2019","KY006131/Indonesia/2015")
MRCA(DENV1,"MG737876/Malaysia/2015","KX452068/Malaysia/2014")
MRCA(DENV1,"MG894939/Philippines/2016","LC148026/Philippines/2011")
MRCA(DENV1,"MG738056/China_Guangdong/2016","KT175082/Malaysia/2014")
MRCA(DENV1,"MT261954/Burkina_Faso/2017","OK040059/Kenya/2016")
MRCA(DENV1,"MZ268189/India/2018","MZ268194/India/2018")

node<-c(1233,1220,1201,1175,1136,1122,1098,980,948,928,643)
clade<-c("clade 1","clade 2","clade 3","clade 4","clade 5",
         "clade 6","clade 7","clade 8","clade 9","clade 10","clade 11")
pos<- c(0.001,0.01,0.005,0.0055,0.0055,0.006,0.0055,0.0055,0.0055,0.005,0.001)
data<-data.frame(node,clade,pos)

p4<-p3+
  geom_hilight(data=data,mapping=aes(node=node),
               extendto=0.09, alpha=0.3, fill="grey", color="grey50",size=0.05)+
  geom_cladelab(data=data, 
                mapping=aes(node=node, 
                            label=clade,offset.text=pos),
                hjust=0.5,
                angle="auto",
                barsize=NA,
                horizontal=FALSE, 
                fontsize=2,
                fontface="italic"
  )

###DENV2_TREE
DENV2<-read.tree("DENV2_FF.txt")
p<-ggtree(DENV2,layout="fan",size=0.15,open.angle=5)

#########
info<-read.csv("DENV2_FF.csv")
fix(info)

DENV2$tip.label %in% info$tip.label
info$tip.label %in% DENV2$tip.label

yearcolors <- info %>%
  select(c("year", "year_colour")) %>%
  distinct()
fix(yearcolors)
yearcolors <- yearcolors[order(yearcolors$year, decreasing=TRUE),]
info$year <- factor(info$year, levels=yearcolors$year)

p <- p %<+% info

mycolor<-pal_igv( "default", alpha = 0.5)(22) #提取8种颜色，透明度80%
mycolor
show_col(mycolor)

p1<- p+geom_star( mapping=aes(fill=location, starshape=type),
                  position="identity",starstroke=0.1,size=1.4)+
  scale_fill_manual(values=c("#5050FF7F", "#CE3D327F", "#749B587F", "#F0E6857F",
                             "#4669837F", "#BA63387F", "#5DB1DD7F", "#8022687F", 
                             "#6BD76B7F", "#D595A77F", "#9248227F", "#837B8D7F", 
                             "#C751277F", "#D58F5C7F", "#7A65A57F", "#E4AF697F", 
                             "#3B1B537F", "#CDDEB77F", "#612A797F", "#AE1F637F", 
                             "#E7C76F7F", "#5A655E7F"),
                    guide=guide_legend(keywidth = 0.5, 
                                       keyheight = 0.5, order=1,ncol=1,
                                       override.aes=list(starshape=15)),
                    na.translate=FALSE)+
  scale_starshape_manual(values=c(15, 10,5,1),
                         guide=guide_legend(keywidth = 0.5, 
                                            keyheight = 0.5, order=2),
                         na.translate=FALSE)


p2 <-p1 +
  new_scale_fill() +
  geom_fruit(
    geom=geom_tile,
    mapping=aes(fill=year),
    width=0.012,
    offset=0.05
  ) +
  scale_fill_manual(
    name="Year",
    values=yearcolors$year_colour,
    guide=guide_legend(keywidth=0.3, keyheight=0.3, ncol=2, order=2)
  ) +
  theme(
    legend.title=element_text(size=6), 
    legend.text=element_text(size=4.5),
    legend.spacing.y = unit(0.02, "cm")
  )

MRCA(DENV2,"EF457904/Senegal/1999","EF105384/Senegal/1970")
MRCA(DENV2,"FJ538926/India/1956","DQ448238/India/2001")
MRCA(DENV2,"AF195041/Thailand/1989","DQ181820/Thailand/1982")
MRCA(DENV2,"AY786373/Philippines/1999","EU448418/Philippines/2003")
MRCA(DENV2,"DQ181821/Thailand/1982","KX357979/Myanmar/2015")
MRCA(DENV2,"FJ538911/India/1993","MT705612/China_Yunnan/2019")

q<-qualitative_hcl(6, palette = "Dark 3")
demoplot(q, "bar")

p3<-p2 +
  geom_cladelab(node=664, label="Sylvatic",
                fontsize=2.5,
                angle=0,
                barcolor="#C86DD7",
                barsize=2,
                extend=0.2,
                offset=0.025,
                offset.text=0.01,
                align=TRUE)+
  geom_cladelab(node=662, label="American",
                fontsize=2.5,
                angle=0,
                barcolor="#009ADE",
                barsize=2,
                extend=0.2,
                offset=0.025,
                offset.text=0.01,
                align=TRUE)+
  geom_cladelab(node=658, label="SEA/American",
                fontsize=2.5,
                angle=0,
                barcolor="#00AD9A",
                barsize=2,
                extend=0.2,
                offset=0.025,
                offset.text=0.01,
                align=TRUE)+
  geom_cladelab(node=655, label="Asian II",
                fontsize=2.5,
                angle=0,
                barcolor="#E16A86",
                barsize=2,
                extend=0.2,
                offset=0.025,
                offset.text=0.01,
                align=TRUE)+
  geom_cladelab(node=597, label="Asian I",
                fontsize=2.5,
                angle=0,
                barcolor="#B88A00",
                barsize=2,
                extend=0.2,
                offset=0.025,
                offset.text=0.01,
                align=TRUE)+
   geom_cladelab(node=337, label="Cosmopolitan",
              fontsize=2.5,
              angle=0,
              barcolor="#50A315",
              barsize=2,
              extend=0.2,
              offset=0.025,
              offset.text=0.08,
              align=TRUE)

MRCA(DENV2,"MT705612/China_Yunnan/2019","MG895076/Malaysia/2015")
MRCA(DENV2,"MN444614/Laos/2018","MN018346/Malaysia/2016")
MRCA(DENV2,"MT006163/Sri_Lanka/2018","MF314189/Singapore/2016")
MRCA(DENV2,"MN923112/China_Guangdong/2019","KT781557/Indonesia/2014")
MRCA(DENV2,"MH891772/India/2017","MH594911/India/2010")
MRCA(DENV2,"KX357979/Myanmar/2015","KX262932/China_Yunnan/2015")


node<-c(348,431,486,524,562,602)
clade<-c("clade 1","clade 2","clade 3","clade 4","clade 5","clade 6")
pos<- c(0,0.03,0.03,0.03,0.03,0.03)
data<-data.frame(node,clade,pos)

p4<-p3+
  geom_hilight(data=data,mapping=aes(node=node),
               extendto=0.258, alpha=0.3, fill="grey", color="grey50",size=0.05)+
  geom_cladelab(data=data, 
                mapping=aes(node=node, 
                            label=clade,offset.text=pos),
                hjust=0.5,
                angle="auto",
                barsize=NA,
                horizontal=FALSE, 
                fontsize=2,
                fontface="italic"
  )
