# Supplementary material for: The epidemiology and evolutionary dynamics of massive dengue outbreak in China, 2019
Source: Front Microbiol. 2023 Apr 17;14:1156176. doi: 10.3389/fmicb.2023.1156176 (PMC10149964; doi:10.3389/fmicb.2023.1156176)
Supplement: Supplementary Appendix 1 — Dengue cases downloaded from China Notifiable Disease Surveillance System. [file Data_Sheet_1.ZIP › Supp/Appendix 6_R1.xlsx]

## Sheet: Sheet1
Serotype	Genotype	Clade	Outbreak province	Region	Country	Year
1	I	clade 1	Yunnan, Guangdong, Jiangxi, Henan, Zhejiang, Hunan	Southeast Asia	Cambodia, Vietnam, Thailand, Singapore, Myanmar, Laos, Malaysia	2016-2020
		clade 2	Henan	Southeast Asia	Vietnam, Singapore, Cambodia	2013-2017
		clade 3	Yunnan	Southeast Asia	Thailand, Myanmar	2013-2019
		clade 4	Guangdong, Jiangxi, Zhejiang, Guangxi, Henan, Hainan	Southeast Asia	Thailand, Camboida, Myanmar, Laos	2015-2020
		clade 5	Yunnan	Southeast Asia	Laos, Malaysia, Indonesia, Singapore	2015-2019
		clade 6	Zhejiang, Guangxi	Southeast Asia	Indonesia, Malaysia	2012-2016
		clade 7	Guangdong, Guangxi	Southeast Asia	Malaysia, Singapore, Thailand, Indonesia	2012-2018
	IV	clade 8	Guangdong	Southeast Asia	Philippines, Singapore	2011-2019
	V	clade 9	Guangdong	Southeast Asia	Singapore, Malaysia, Thailand	2013-2016
				South Asia	Maldives, Bangladesh	2016-2017
		clade 10	Guangdong	Africa	Burkina Faso, Senegal, Benin, Cote d' Ivoire, Mauritania, Eritrea, Kenya	2015-2019
		clade 11	Guangdong	South Asia	India	2015-2020
				Africa	Tanzania	2019
				Southeast Asia	Singapore	2015-2016
2	Cosmopolitan	clade 1	Yunnan, Guangdong	Southeast Asia	Myanmar, Thailand, Indonesia, Singapore, Malaysia, Laos	2014-2020
				South Asia	India	2018-2021
		clade 2	Guangdong	Southeast Asia	Laos, Thailand, Singapore, Cambodia, Malaysia	2013-2020
		clade 3	Henan	South Asia	Sri Lanka	2017-2018
				Southeast Asia	Singapore	2016-2017
		clade 4	Guangdong	Southeast Asia	Indonesia, Singapore, Malaysia	2013-2016
				South Asia	Nepal	2017
		clade 5	Henan	South Asia	India	2010-2019
				Southeast Asia	Singapore, Malaysia	2010-2017
	Asian I	clade 6	Guangdong, Yunnan	Southeast Asia	Myanmar, Thailand	2013-2020
3	I	clade 1	Guangdong	Southeast Asia	Myanmar, Vietnam, Thailand	2016-2020
		clade 2	Guangdong	South Asia	Bangladesh	2017-2020
				Southeast Asia	Malaysia	2015-2016
	III	clade 3	Guangdong	South Asia	India, Maldives	2016-2021
		clade 4	Yunnan	Southeast Asia	Myanmar	2017-2019
		clade 5	Guangdong	Southeast Asia	Malaysia, Singapore	2015-2019
