# Supplementary material for: The epidemiology and evolutionary dynamics of massive dengue outbreak in China, 2019
Source: Front Microbiol. 2023 Apr 17;14:1156176. doi: 10.3389/fmicb.2023.1156176 (PMC10149964; doi:10.3389/fmicb.2023.1156176)
Supplement: Supplementary Appendix 1 — Dengue cases downloaded from China Notifiable Disease Surveillance System. [file Data_Sheet_1.ZIP › Supp/Appendix 8_positive selection.xlsx]

## Sheet: Sheet1
Clade	SLAC	FEL	FUBAR	MEME
1	-	386	386	74, 127, 196, 345, 386
4	-	-	-	-
SLAC, single-likelihood ancestor counting; FEL, fixed effects likelihood; FUBAR, fast, unconstrained Bayesian approximation; MEME, mixed effects model of evolution
